# Supplementary material for: Zygosaccharomyces rouxii, an Aromatic Yeast Isolated From Chili Sauce, Is Able to Biosynthesize 2-Phenylethanol via the Shikimate or Ehrlich Pathways
Source: Front Microbiol. 2020 Oct 29;11:597454. doi: 10.3389/fmicb.2020.597454 (PMC7673420; doi:10.3389/fmicb.2020.597454)
Supplement: Supplementary file 2 [file Table_1.XLS]

## Sheet: Supplementary Table S1
Supplementary Table S1.The duplicated genes of strain M2013310.
Gene ID	duplicated gene ID，identity and coverage
g6098.t1_1	g1587.t1_1;iden_70.9;cov_0.709	g2334.t1_1;iden_88.8;cov_0.888	g7129.t1_1;iden_70.3;cov_0.703
g6099.t1_1	g2335.t1_1;iden_92.7;cov_0.927
g6100.t1_1	g2336.t1_1;iden_95.7;cov_0.957
g6101.t1_1	g2337.t1_1;iden_79.5;cov_0.795
g6102.t1_1	g2338.t1_1;iden_84.8;cov_0.848
g6103.t1_1	g2339.t1_1;iden_79.5;cov_0.795
g6104.t1_1	g2340.t1_1;iden_94.8;cov_0.948
g6105.t1_1	g2341.t1_1;iden_84.3;cov_0.843
g6106.t1_1	g2342.t1_1;iden_87.6;cov_0.876	g2572.t1_1;iden_88.9;cov_0.889
g6107.t1_1	g2343.t1_1;iden_79.3;cov_0.793
g6108.t1_1	g2344.t1_1;iden_95.2;cov_0.952
g6109.t1_1	g2345.t1_1;iden_97.9;cov_0.979
g6110.t1_1	g2346.t1_1;iden_88.5;cov_0.885
g6111.t1_1	g2347.t1_1;iden_78.2;cov_0.782
g6112.t1_1	g2348.t1_1;iden_96.5;cov_0.965
g6113.t1_1	g2191.t1_1;iden_78.6;cov_0.786	g2349.t1_1;iden_87.0;cov_0.870	g4854.t1_1;iden_78.6;cov_0.786
g6114.t1_1	g2350.t1_1;iden_91.6;cov_0.916
g6115.t1_1	g2351.t1_1;iden_73.3;cov_0.733
g6116.t1_1	g2352.t1_1;iden_76.9;cov_0.769
g6117.t1_1	g2353.t1_1;iden_97.4;cov_0.974
g6118.t1_1	g2354.t1_1;iden_97.9;cov_0.979
g6119.t1_1	g2355.t1_1;iden_87.3;cov_0.873
g6120.t1_1	g2356.t1_1;iden_94.3;cov_0.943
g6122.t1_1	g2357.t1_1;iden_90.3;cov_0.903
g6123.t1_1	g2358.t1_1;iden_95.2;cov_0.952
g6124.t1_1	g2359.t1_1;iden_92.7;cov_0.927
g6125.t1_1	g2360.t1_1;iden_92.3;cov_0.923
g6126.t1_1	g2361.t1_1;iden_87.4;cov_0.874
g6127.t1_1	g2362.t1_1;iden_90.8;cov_0.908
g6128.t1_1	g2363.t1_1;iden_81.7;cov_0.817
g6129.t1_1	g2363.t1_1;iden_73.0;cov_0.730
g6131.t1_1	g2364.t1_1;iden_99.1;cov_0.991
g6132.t1_1	g2365.t1_1;iden_93.2;cov_0.932
g6133.t1_1	g2366.t1_1;iden_93.8;cov_0.938
g6134.t1_1	g2367.t1_1;iden_94.9;cov_0.949
g6135.t1_1	g2368.t1_1;iden_93.1;cov_0.931
g6136.t1_1	g2369.t1_1;iden_87.5;cov_0.875
g6137.t1_1	g2370.t1_1;iden_92.6;cov_0.926
g6138.t1_1	g2371.t1_1;iden_95.8;cov_0.958
g6139.t1_1	g2372.t1_1;iden_94.4;cov_0.944
g6140.t1_1	g2373.t1_1;iden_90.8;cov_0.908
g6141.t1_1	g2374.t1_1;iden_97.0;cov_0.970
g6142.t1_1	g2375.t1_1;iden_90.8;cov_0.908
g6143.t1_1	g2376.t1_1;iden_89.4;cov_0.894
g6144.t1_1	g2377.t1_1;iden_100.0;cov_1.000
g6145.t1_1	g2378.t1_1;iden_100.0;cov_1.000
g6146.t1_1	g2379.t1_1;iden_100.0;cov_1.000
g6147.t1_1	g2380.t1_1;iden_100.0;cov_1.000
g6148.t1_1	g2381.t1_1;iden_100.0;cov_1.000
g6149.t1_1	g2382.t1_1;iden_100.0;cov_1.000
g6150.t1_1	g2383.t1_1;iden_100.0;cov_1.000
g6151.t1_1	g2384.t1_1;iden_99.8;cov_0.998
g6152.t1_1	g2385.t1_1;iden_97.9;cov_0.979
g6153.t1_1	g2386.t1_1;iden_90.5;cov_0.905
g6154.t1_1	g2387.t1_1;iden_83.6;cov_0.836	g2388.t1_1;iden_89.2;cov_0.892
g6155.t1_1	g2389.t1_1;iden_90.0;cov_0.900
g6156.t1_1	g2390.t1_1;iden_96.4;cov_0.964
g6157.t1_1	g2391.t1_1;iden_94.6;cov_0.946
g6158.t1_1	g2392.t1_1;iden_79.1;cov_0.791
g6159.t1_1	g2393.t1_1;iden_88.8;cov_0.888
g6160.t1_1	g2394.t1_1;iden_90.3;cov_0.903
g6161.t1_1	g2395.t1_1;iden_79.5;cov_0.795
g6162.t1_1	g2396.t1_1;iden_88.2;cov_0.882
g6163.t1_1	g2397.t1_1;iden_95.6;cov_0.956
g6164.t1_1	g2398.t1_1;iden_97.6;cov_0.976
g6165.t1_1	g2399.t1_1;iden_77.7;cov_0.777
g6166.t1_1	g2400.t1_1;iden_87.1;cov_0.871
g6167.t1_1	g2401.t1_1;iden_95.8;cov_0.958
g6168.t1_1	g2402.t1_1;iden_93.7;cov_0.937
g6169.t1_1	g2403.t1_1;iden_97.3;cov_0.973
g6170.t1_1	g2404.t1_1;iden_85.2;cov_0.852
g6171.t1_1	g2405.t1_1;iden_84.2;cov_0.842	g2405.t1_1;iden_89.4;cov_0.894
g6172.t1_1	g2406.t1_1;iden_83.2;cov_0.832
g6173.t1_1	g2407.t1_1;iden_89.5;cov_0.895
g6174.t1_1	g2408.t1_1;iden_86.8;cov_0.868
g6175.t1_1	g2409.t1_1;iden_85.1;cov_0.851
g6176.t1_1	g2410.t1_1;iden_91.5;cov_0.915
g6177.t1_1	g2411.t1_1;iden_88.9;cov_0.889
g6178.t1_1	g2414.t1_1;iden_88.7;cov_0.887
g6179.t1_1	g2415.t1_1;iden_93.4;cov_0.934	g2416.t1_1;iden_93.6;cov_0.936
g6180.t1_1	g3690.t1_1;iden_75.9;cov_0.759	g5151.t1_1;iden_76.5;cov_0.765	g613.t1_1;iden_75.0;cov_0.750	g6207.t1_1;iden_73.1;cov_0.731	g7635.t1_1;iden_72.0;cov_0.720
g6182.t1_1	g2419.t1_1;iden_86.5;cov_0.865
g6183.t1_1	g2420.t1_1;iden_95.0;cov_0.950
g6184.t1_1	g2421.t1_1;iden_87.8;cov_0.878	g6185.t1_1;iden_92.8;cov_0.928
g6185.t1_1	g2421.t1_1;iden_87.4;cov_0.874	g6184.t1_1;iden_92.8;cov_0.928
g6186.t1_1	g2422.t1_1;iden_95.7;cov_0.957
g6187.t1_1	g2423.t1_1;iden_97.2;cov_0.972
g6188.t1_1	g2424.t1_1;iden_90.5;cov_0.905
g6189.t1_1	g2425.t1_1;iden_93.2;cov_0.932
g6190.t1_1	g2426.t1_1;iden_92.4;cov_0.924
g6191.t1_1	g2427.t1_1;iden_88.1;cov_0.881
g6192.t1_1	g2428.t1_1;iden_86.5;cov_0.865
g6193.t1_1	g2429.t1_1;iden_87.6;cov_0.876
g6194.t1_1	g2430.t1_1;iden_91.6;cov_0.916
g6195.t1_1	g2431.t1_1;iden_98.6;cov_0.986
g6196.t1_1	g2432.t1_1;iden_94.3;cov_0.943
g6197.t1_1	g2433.t1_1;iden_98.4;cov_0.984
g6198.t1_1	g2434.t1_1;iden_96.2;cov_0.962
g6199.t1_1	g2435.t1_1;iden_89.2;cov_0.892
g6200.t1_1	g2436.t1_1;iden_88.2;cov_0.882
g6201.t1_1	g2437.t1_1;iden_83.1;cov_0.831
g6202.t1_1	g2438.t1_1;iden_92.8;cov_0.928
g6203.t1_1	g2439.t1_1;iden_90.6;cov_0.906
g6204.t1_1	g2440.t1_1;iden_82.0;cov_0.820
g6205.t1_1	g2441.t1_1;iden_96.8;cov_0.968
g6206.t1_1	g2442.t1_1;iden_91.5;cov_0.915
g6207.t1_1	g2443.t1_1;iden_77.2;cov_0.772	g2557.t1_1;iden_85.7;cov_0.857	g2721.t1_1;iden_72.0;cov_0.720	g4479.t1_1;iden_85.7;cov_0.857	g4754.t1_1;iden_71.4;cov_0.714	g4888.t1_1;iden_93.3;cov_0.933	g5230.t1_1;iden_91.7;cov_0.917	g5758.t1_1;iden_70.0;cov_0.700	g6180.t1_1;iden_73.1;cov_0.731	g7153.t1_1;iden_92.3;cov_0.923	g7263.t1_1;iden_78.6;cov_0.786	g904.t1_1;iden_91.7;cov_0.917
g6208.t1_1	g2444.t1_1;iden_90.8;cov_0.908
g6209.t1_1	g2445.t1_1;iden_93.0;cov_0.930
g6210.t1_1	g2446.t1_1;iden_98.3;cov_0.983
g6211.t1_1	g2447.t1_1;iden_84.8;cov_0.848
g6212.t1_1	g2448.t1_1;iden_90.9;cov_0.909
g6213.t1_1	g2449.t1_1;iden_94.6;cov_0.946
g6214.t1_1	g2450.t1_1;iden_92.6;cov_0.926
g6215.t1_1	g2450.t1_1;iden_87.9;cov_0.879
g6216.t1_1	g2451.t1_1;iden_89.2;cov_0.892
g6217.t1_1	g2452.t1_1;iden_88.2;cov_0.882
g6218.t1_1	g2453.t1_1;iden_90.5;cov_0.905
g6219.t1_1	g2454.t1_1;iden_98.6;cov_0.986
g6220.t1_1	g2455.t1_1;iden_91.2;cov_0.912	g2456.t1_1;iden_81.0;cov_0.810	g2736.t1_1;iden_70.6;cov_0.706
g6222.t1_1	g2458.t1_1;iden_95.5;cov_0.955
g6223.t1_1	g2459.t1_1;iden_89.5;cov_0.895
g6224.t1_1	g2460.t1_1;iden_84.4;cov_0.844
g6225.t1_1	g2461.t1_1;iden_91.8;cov_0.918
g6226.t1_1	g2462.t1_1;iden_94.5;cov_0.945
g6227.t1_1	g2463.t1_1;iden_85.0;cov_0.850
g6229.t1_1	g2465.t1_1;iden_84.7;cov_0.847	g2466.t1_1;iden_89.7;cov_0.897
g6230.t1_1	g2467.t1_1;iden_99.1;cov_0.991
g6231.t1_1	g2468.t1_1;iden_92.3;cov_0.923
g6232.t1_1	g2080.t1_1;iden_85.7;cov_0.857	g2469.t1_1;iden_84.0;cov_0.840
g6233.t1_1	g2470.t1_1;iden_92.7;cov_0.927
g6234.t1_1	g2471.t1_1;iden_94.0;cov_0.940
g6235.t1_1	g2472.t1_1;iden_89.0;cov_0.890
g6236.t1_1	g2473.t1_1;iden_94.6;cov_0.946
g6237.t1_1	g2474.t1_1;iden_95.6;cov_0.956
g6238.t1_1	g2475.t1_1;iden_93.1;cov_0.931
g6239.t1_1	g2476.t1_1;iden_92.5;cov_0.925	g4999.t1_1;iden_81.1;cov_0.811	g680.t1_1;iden_80.5;cov_0.805
g6240.t1_1	g2477.t1_1;iden_97.2;cov_0.972
g6241.t1_1	g2478.t1_1;iden_92.0;cov_0.920
g6242.t1_1	g2479.t1_1;iden_89.8;cov_0.898	g8642.t1_1;iden_80.0;cov_0.800
g6243.t1_1	g2480.t1_1;iden_96.3;cov_0.963
g6244.t1_1	g2481.t1_1;iden_96.8;cov_0.968
g6245.t1_1	g2482.t1_1;iden_90.6;cov_0.906
g6246.t1_1	g2483.t1_1;iden_84.4;cov_0.844
g6247.t1_1	g2484.t1_1;iden_79.7;cov_0.797
g6249.t1_1	g2485.t1_1;iden_89.5;cov_0.895
g6250.t1_1	g2486.t1_1;iden_84.6;cov_0.846
g6251.t1_1	g2487.t1_1;iden_84.3;cov_0.843
g6252.t1_1	g2488.t1_1;iden_95.4;cov_0.954
g6253.t1_1	g2489.t1_1;iden_89.8;cov_0.898
g6254.t1_1	g2490.t1_1;iden_99.3;cov_0.993	g5261.t1_1;iden_100.0;cov_1.000	g5311.t1_1;iden_100.0;cov_1.000	g935.t1_1;iden_100.0;cov_1.000	g988.t1_1;iden_100.0;cov_1.000	g988.t1_1;iden_97.4;cov_0.974
g6255.t1_1	g2491.t1_1;iden_82.7;cov_0.827
g6256.t1_1	g2492.t1_1;iden_94.6;cov_0.946
g6257.t1_1	g2493.t1_1;iden_84.9;cov_0.849
g6258.t1_1	g2494.t1_1;iden_82.1;cov_0.821
g6259.t1_1	g2495.t1_1;iden_93.3;cov_0.933
g6260.t1_1	g2496.t1_1;iden_93.5;cov_0.935
g6261.t1_1	g2497.t1_1;iden_96.5;cov_0.965
g6262.t1_1	g2498.t1_1;iden_95.2;cov_0.952
g6263.t1_1	g2499.t1_1;iden_97.4;cov_0.974
g6264.t1_1	g2500.t1_1;iden_91.1;cov_0.911
g6265.t1_1	g2501.t1_1;iden_97.4;cov_0.974
g6266.t1_1	g1620.t1_1;iden_75.0;cov_0.750	g2502.t1_1;iden_82.8;cov_0.828	g3484.t1_1;iden_76.5;cov_0.765
g6267.t1_1	g2503.t1_1;iden_87.9;cov_0.879
g6268.t1_1	g2504.t1_1;iden_88.3;cov_0.883	g2504.t1_1;iden_94.8;cov_0.948
g6269.t1_1	g2505.t1_1;iden_97.0;cov_0.970
g6270.t1_1	g2506.t1_1;iden_78.1;cov_0.781
g6271.t1_1	g2507.t1_1;iden_88.5;cov_0.885
g6272.t1_1	g2508.t1_1;iden_89.1;cov_0.891
g6273.t1_1	g2509.t1_1;iden_86.0;cov_0.860
g6274.t1_1	g2510.t1_1;iden_79.5;cov_0.795
g6275.t1_1	g2511.t1_1;iden_87.2;cov_0.872
g6276.t1_1	g2512.t1_1;iden_87.7;cov_0.877
g6277.t1_1	g2513.t1_1;iden_97.5;cov_0.975
g6278.t1_1	g2514.t1_1;iden_89.1;cov_0.891
g6279.t1_1	g2515.t1_1;iden_92.7;cov_0.927
g6280.t1_1	g2516.t1_1;iden_84.6;cov_0.846
g6281.t1_1	g2342.t1_1;iden_70.0;cov_0.700	g2517.t1_1;iden_87.3;cov_0.873
g6282.t1_1	g2518.t1_1;iden_96.2;cov_0.962
g6283.t1_1	g1250.t1_1;iden_72.0;cov_0.720	g2519.t1_1;iden_86.0;cov_0.860	g2935.t1_1;iden_76.5;cov_0.765	g7635.t1_1;iden_90.5;cov_0.905	g8133.t1_1;iden_94.1;cov_0.941
g6284.t1_1	g2520.t1_1;iden_89.6;cov_0.896
g6285.t1_1	g2521.t1_1;iden_91.0;cov_0.910
g6286.t1_1	g2522.t1_1;iden_87.6;cov_0.876
g6287.t1_1	g2523.t1_1;iden_96.0;cov_0.960
g6288.t1_1	g2524.t1_1;iden_96.7;cov_0.967
g6289.t1_1	g2525.t1_1;iden_89.6;cov_0.896
g6290.t1_1	g2526.t1_1;iden_86.2;cov_0.862	g5663.t1_1;iden_71.4;cov_0.714	g8052.t1_1;iden_78.6;cov_0.786
g6291.t1_1	g2527.t1_1;iden_86.9;cov_0.869
g6292.t1_1	g2528.t1_1;iden_82.4;cov_0.824	g4077.t1_1;iden_73.3;cov_0.733
g6293.t1_1	g2529.t1_1;iden_95.7;cov_0.957
g6294.t1_1	g2530.t1_1;iden_100.0;cov_1.000
g6295.t1_1	g2531.t1_1;iden_82.9;cov_0.829
g6296.t1_1	g2532.t1_1;iden_93.1;cov_0.931
g6297.t1_1	g2533.t1_1;iden_93.3;cov_0.933
g6298.t1_1	g2534.t1_1;iden_88.7;cov_0.887
g6299.t1_1	g1456.t1_1;iden_70.0;cov_0.700	g1962.t1_1;iden_73.7;cov_0.737	g1962.t1_1;iden_91.7;cov_0.917	g2535.t1_1;iden_86.8;cov_0.868
g6300.t1_1	g2536.t1_1;iden_81.2;cov_0.812
g6301.t1_1	g2537.t1_1;iden_100.0;cov_1.000
g6302.t1_1	g2538.t1_1;iden_71.8;cov_0.718
g6303.t1_1	g2539.t1_1;iden_90.8;cov_0.908
g6304.t1_1	g2540.t1_1;iden_82.3;cov_0.823
g6305.t1_1	g2541.t1_1;iden_96.0;cov_0.960
g6307.t1_1	g2542.t1_1;iden_90.8;cov_0.908
g6308.t1_1	g2543.t1_1;iden_93.9;cov_0.939	g8096.t1_1;iden_71.4;cov_0.714
g6309.t1_1	g2544.t1_1;iden_91.4;cov_0.914
g6310.t1_1	g2545.t1_1;iden_96.9;cov_0.969
g6311.t1_1	g2546.t1_1;iden_96.5;cov_0.965
g6312.t1_1	g2547.t1_1;iden_93.6;cov_0.936
g6313.t1_1	g2548.t1_1;iden_93.1;cov_0.931
g6314.t1_1	g2549.t1_1;iden_92.9;cov_0.929
g6315.t1_1	g2550.t1_1;iden_95.9;cov_0.959
g6316.t1_1	g2551.t1_1;iden_90.8;cov_0.908
g6317.t1_1	g2552.t1_1;iden_88.0;cov_0.880
g6318.t1_1	g2553.t1_1;iden_87.7;cov_0.877
g6319.t1_1	g2554.t1_1;iden_95.2;cov_0.952	g3703.t1_1;iden_76.9;cov_0.769
g6320.t1_1	g2555.t1_1;iden_82.2;cov_0.822
g6321.t1_1	g2556.t1_1;iden_89.2;cov_0.892
g6322.t1_1	g2557.t1_1;iden_93.3;cov_0.933
g6323.t1_1	g2558.t1_1;iden_88.2;cov_0.882
g6324.t1_1	g2559.t1_1;iden_91.0;cov_0.910
g6325.t1_1	g2560.t1_1;iden_98.6;cov_0.986
g6326.t1_1	g2561.t1_1;iden_90.4;cov_0.904
g6327.t1_1	g2562.t1_1;iden_87.2;cov_0.872
g6328.t1_1	g2563.t1_1;iden_72.2;cov_0.722	g2564.t1_1;iden_72.7;cov_0.727	g6329.t1_1;iden_86.2;cov_0.862
g6329.t1_1	g2563.t1_1;iden_72.4;cov_0.724	g2564.t1_1;iden_71.0;cov_0.710	g6328.t1_1;iden_86.2;cov_0.862
g6330.t1_1	g2565.t1_1;iden_100.0;cov_1.000
g6331.t1_1	g2566.t1_1;iden_91.8;cov_0.918
g6332.t1_1	g2567.t1_1;iden_88.9;cov_0.889
g6333.t1_1	g2568.t1_1;iden_85.4;cov_0.854
g6334.t1_1	g2569.t1_1;iden_90.5;cov_0.905
g6335.t1_1	g2570.t1_1;iden_93.6;cov_0.936
g6336.t1_1	g2571.t1_1;iden_94.3;cov_0.943
g6337.t1_1	g2557.t1_1;iden_70.4;cov_0.704	g2572.t1_1;iden_94.0;cov_0.940	g2955.t1_1;iden_72.7;cov_0.727	g3337.t1_1;iden_73.9;cov_0.739	g3690.t1_1;iden_75.0;cov_0.750	g3703.t1_1;iden_73.9;cov_0.739	g3703.t1_1;iden_78.6;cov_0.786	g5177.t1_1;iden_71.4;cov_0.714	g7404.t1_1;iden_84.2;cov_0.842	g7656.t1_1;iden_72.0;cov_0.720	g8712.t1_1;iden_72.2;cov_0.722
g6338.t1_1	g2573.t1_1;iden_90.9;cov_0.909
g6339.t1_1	g2575.t1_1;iden_79.5;cov_0.795	g2576.t1_1;iden_87.9;cov_0.879
g6340.t1_1	g2577.t1_1;iden_83.2;cov_0.832
g6341.t1_1	g2578.t1_1;iden_87.1;cov_0.871
g6342.t1_1	g2579.t1_1;iden_83.3;cov_0.833
g6343.t1_1	g2580.t1_1;iden_86.4;cov_0.864
g6344.t1_1	g2581.t1_1;iden_85.7;cov_0.857
g6345.t1_1	g2582.t1_1;iden_77.7;cov_0.777
g6346.t1_1	g2583.t1_1;iden_96.5;cov_0.965
g6347.t1_1	g2584.t1_1;iden_82.6;cov_0.826
g6348.t1_1	g2585.t1_1;iden_88.0;cov_0.880
g6349.t1_1	g2586.t1_1;iden_84.9;cov_0.849
g6350.t1_1	g2587.t1_1;iden_95.0;cov_0.950
g6351.t1_1	g2588.t1_1;iden_96.7;cov_0.967
g6352.t1_1	g2589.t1_1;iden_83.3;cov_0.833
g6353.t1_1	g2590.t1_1;iden_91.2;cov_0.912	g2591.t1_1;iden_97.7;cov_0.977
g6354.t1_1	g2592.t1_1;iden_89.4;cov_0.894
g6355.t1_1	g2593.t1_1;iden_87.3;cov_0.873
g6357.t1_1	g2594.t1_1;iden_86.2;cov_0.862
g6358.t1_1	g2595.t1_1;iden_89.1;cov_0.891
g6359.t1_1	g2596.t1_1;iden_80.4;cov_0.804
g6360.t1_1	g2597.t1_1;iden_94.7;cov_0.947
g6361.t1_1	g2598.t1_1;iden_92.2;cov_0.922
g6363.t1_1	g2600.t1_1;iden_95.0;cov_0.950
g6364.t1_1	g2601.t1_1;iden_94.1;cov_0.941
g6365.t1_1	g2602.t1_1;iden_91.2;cov_0.912
g6366.t1_1	g2603.t1_1;iden_85.0;cov_0.850
g6367.t1_1	g2604.t1_1;iden_85.3;cov_0.853
g6368.t1_1	g2605.t1_1;iden_100.0;cov_1.000
g6369.t1_1	g2606.t1_1;iden_79.9;cov_0.799	g2607.t1_1;iden_76.5;cov_0.765
g6370.t1_1	g2608.t1_1;iden_94.9;cov_0.949
g6371.t1_1	g2609.t1_1;iden_91.4;cov_0.914	g2610.t1_1;iden_90.7;cov_0.907
g6372.t1_1	g2611.t1_1;iden_86.1;cov_0.861
g6373.t1_1	g2612.t1_1;iden_97.0;cov_0.970	g5870.t1_1;iden_100.0;cov_1.000	g8050.t1_1;iden_100.0;cov_1.000	g8050.t1_1;iden_93.3;cov_0.933
g6375.t1_1	g2614.t1_1;iden_90.2;cov_0.902
g6376.t1_1	g2615.t1_1;iden_82.5;cov_0.825
g6377.t1_1	g2616.t1_1;iden_99.2;cov_0.992
g6378.t1_1	g2617.t1_1;iden_88.1;cov_0.881
g6380.t1_1	g2619.t1_1;iden_92.8;cov_0.928
g6381.t1_1	g2620.t1_1;iden_97.3;cov_0.973
g6382.t1_1	g2621.t1_1;iden_89.3;cov_0.893
g6383.t1_1	g2622.t1_1;iden_95.0;cov_0.950
g6385.t1_1	g2624.t1_1;iden_91.7;cov_0.917
g6386.t1_1	g2625.t1_1;iden_79.7;cov_0.797
g6387.t1_1	g2626.t1_1;iden_91.7;cov_0.917
g6388.t1_1	g2627.t1_1;iden_96.9;cov_0.969
g6389.t1_1	g2628.t1_1;iden_99.2;cov_0.992
g6390.t1_1	g2629.t1_1;iden_90.4;cov_0.904	g7899.t1_1;iden_81.2;cov_0.812
g6391.t1_1	g2630.t1_1;iden_88.8;cov_0.888
g6392.t1_1	g2631.t1_1;iden_80.2;cov_0.802
g6393.t1_1	g2632.t1_1;iden_89.3;cov_0.893
g6394.t1_1	g2633.t1_1;iden_89.2;cov_0.892
g6395.t1_1	g2634.t1_1;iden_99.0;cov_0.990
g6396.t1_1	g2635.t1_1;iden_86.6;cov_0.866
g6397.t1_1	g2636.t1_1;iden_93.6;cov_0.936
g6398.t1_1	g2637.t1_1;iden_93.1;cov_0.931
g6399.t1_1	g2638.t1_1;iden_87.2;cov_0.872
g6400.t1_1	g2639.t1_1;iden_91.5;cov_0.915
g6401.t1_1	g2640.t1_1;iden_86.5;cov_0.865
g6402.t1_1	g2641.t1_1;iden_91.0;cov_0.910
g6403.t1_1	g2642.t1_1;iden_91.7;cov_0.917
g6404.t1_1	g2643.t1_1;iden_81.3;cov_0.813
g6405.t1_1	g2644.t1_1;iden_88.6;cov_0.886
g6406.t1_1	g2645.t1_1;iden_93.5;cov_0.935
g6407.t1_1	g2646.t1_1;iden_90.4;cov_0.904
g6408.t1_1	g2647.t1_1;iden_74.6;cov_0.746	g4754.t1_1;iden_76.9;cov_0.769
g6409.t1_1	g2648.t1_1;iden_89.5;cov_0.895
g6410.t1_1	g2649.t1_1;iden_96.7;cov_0.967
g6411.t1_1	g2650.t1_1;iden_95.8;cov_0.958
g6412.t1_1	g2651.t1_1;iden_87.7;cov_0.877
g6413.t1_1	g2652.t1_1;iden_80.2;cov_0.802
g6414.t1_1	g2653.t1_1;iden_92.3;cov_0.923
g6415.t1_1	g2654.t1_1;iden_88.6;cov_0.886
g6416.t1_1	g2655.t1_1;iden_96.4;cov_0.964
g6418.t1_1	g2657.t1_1;iden_71.5;cov_0.715
g6419.t1_1	g2658.t1_1;iden_94.0;cov_0.940
g6420.t1_1	g2659.t1_1;iden_93.5;cov_0.935
g6421.t1_1	g2660.t1_1;iden_90.1;cov_0.901
g6422.t1_1	g2661.t1_1;iden_91.0;cov_0.910	g28.t1_1;iden_70.6;cov_0.706	g3049.t1_1;iden_72.0;cov_0.720	g3856.t1_1;iden_73.3;cov_0.733	g4039.t1_1;iden_88.2;cov_0.882	g7404.t1_1;iden_81.8;cov_0.818	g7532.t1_1;iden_92.3;cov_0.923	g7656.t1_1;iden_77.3;cov_0.773
g6423.t1_1	g2662.t1_1;iden_87.2;cov_0.872
g6424.t1_1	g2663.t1_1;iden_92.7;cov_0.927
g6425.t1_1	g2664.t1_1;iden_98.0;cov_0.980
g6426.t1_1	g2665.t1_1;iden_78.9;cov_0.789
g6427.t1_1	g2666.t1_1;iden_90.3;cov_0.903
g6428.t1_1	g2667.t1_1;iden_96.1;cov_0.961
g6429.t1_1	g2668.t1_1;iden_91.7;cov_0.917
g6430.t1_1	g2669.t1_1;iden_87.6;cov_0.876
g6431.t1_1	g2670.t1_1;iden_96.1;cov_0.961
g6432.t1_1	g2671.t1_1;iden_95.0;cov_0.950
g6433.t1_1	g2672.t1_1;iden_99.2;cov_0.992
g6434.t1_1	g2673.t1_1;iden_96.5;cov_0.965
g6435.t1_1	g2674.t1_1;iden_95.6;cov_0.956
g6437.t1_1	g2675.t1_1;iden_89.3;cov_0.893
g6438.t1_1	g2676.t1_1;iden_89.9;cov_0.899
g6439.t1_1	g2677.t1_1;iden_83.7;cov_0.837
g6440.t1_1	g2678.t1_1;iden_84.7;cov_0.847
g6441.t1_1	g2679.t1_1;iden_92.5;cov_0.925
g6442.t1_1	g2680.t1_1;iden_87.2;cov_0.872
g6443.t1_1	g2681.t1_1;iden_85.5;cov_0.855
g6444.t1_1	g2682.t1_1;iden_92.3;cov_0.923
g6445.t1_1	g2683.t1_1;iden_82.2;cov_0.822
g6446.t1_1	g2684.t1_1;iden_97.0;cov_0.970
g6447.t1_1	g2685.t1_1;iden_95.8;cov_0.958
g6448.t1_1	g2686.t1_1;iden_93.3;cov_0.933
g6449.t1_1	g2687.t1_1;iden_92.9;cov_0.929
g6450.t1_1	g2688.t1_1;iden_87.2;cov_0.872
g6451.t1_1	g2689.t1_1;iden_92.2;cov_0.922
g6452.t1_1	g2690.t1_1;iden_85.6;cov_0.856
g6453.t1_1	g2691.t1_1;iden_95.7;cov_0.957
g6454.t1_1	g2692.t1_1;iden_88.6;cov_0.886
g6455.t1_1	g2692.t1_1;iden_84.9;cov_0.849
g6456.t1_1	g2693.t1_1;iden_91.8;cov_0.918
g6457.t1_1	g2694.t1_1;iden_87.7;cov_0.877
g6458.t1_1	g2695.t1_1;iden_92.3;cov_0.923
g6459.t1_1	g2696.t1_1;iden_94.0;cov_0.940
g6460.t1_1	g2697.t1_1;iden_95.4;cov_0.954
g6461.t1_1	g2698.t1_1;iden_99.2;cov_0.992
g6462.t1_1	g2699.t1_1;iden_90.4;cov_0.904
g6463.t1_1	g2700.t1_1;iden_91.5;cov_0.915
g6464.t1_1	g2701.t1_1;iden_89.0;cov_0.890
g6465.t1_1	g2702.t1_1;iden_70.2;cov_0.702
g6466.t1_1	g2703.t1_1;iden_94.2;cov_0.942
g6467.t1_1	g2704.t1_1;iden_91.6;cov_0.916
g6468.t1_1	g2705.t1_1;iden_97.7;cov_0.977	g3790.t1_1;iden_85.6;cov_0.856	g9024.t1_1;iden_86.1;cov_0.861
g6469.t1_1	g2706.t1_1;iden_96.7;cov_0.967
g6470.t1_1	g2707.t1_1;iden_88.5;cov_0.885
g6471.t1_1	g2708.t1_1;iden_79.4;cov_0.794
g6472.t1_1	g2709.t1_1;iden_94.1;cov_0.941	g2709.t1_1;iden_96.2;cov_0.962
g6473.t1_1	g2710.t1_1;iden_92.8;cov_0.928
g6475.t1_1	g2712.t1_1;iden_91.9;cov_0.919
g6476.t1_1	g2713.t1_1;iden_84.4;cov_0.844
g6477.t1_1	g2714.t1_1;iden_97.6;cov_0.976
g6478.t1_1	g2715.t1_1;iden_84.2;cov_0.842
g6479.t1_1	g2716.t1_1;iden_92.8;cov_0.928
g6480.t1_1	g2717.t1_1;iden_90.7;cov_0.907
g6481.t1_1	g2718.t1_1;iden_93.1;cov_0.931
g6482.t1_1	g2719.t1_1;iden_90.9;cov_0.909
g6483.t1_1	g2720.t1_1;iden_95.3;cov_0.953
g6484.t1_1	g2721.t1_1;iden_83.3;cov_0.833
g6485.t1_1	g2722.t1_1;iden_96.7;cov_0.967
g6486.t1_1	g2723.t1_1;iden_85.9;cov_0.859
g6487.t1_1	g2724.t1_1;iden_80.6;cov_0.806
g6488.t1_1	g2725.t1_1;iden_92.7;cov_0.927
g6489.t1_1	g2726.t1_1;iden_85.2;cov_0.852
g6490.t1_1	g2727.t1_1;iden_99.4;cov_0.994
g6491.t1_1	g2728.t1_1;iden_98.1;cov_0.981
g6492.t1_1	g2729.t1_1;iden_96.6;cov_0.966
g6493.t1_1	g2730.t1_1;iden_93.3;cov_0.933
g6494.t1_1	g2731.t1_1;iden_92.3;cov_0.923
g6495.t1_1	g2732.t1_1;iden_90.9;cov_0.909
g6496.t1_1	g2733.t1_1;iden_78.5;cov_0.785	g8870.t1_1;iden_82.4;cov_0.824
g6498.t1_1	g2735.t1_1;iden_80.6;cov_0.806
g6499.t1_1	g1312.t1_1;iden_80.0;cov_0.800	g2736.t1_1;iden_91.6;cov_0.916	g4798.t1_1;iden_72.7;cov_0.727	g7422.t1_1;iden_77.1;cov_0.771	g7594.t1_1;iden_73.2;cov_0.732
g6500.t1_1	g2737.t1_1;iden_95.4;cov_0.954
g6501.t1_1	g2738.t1_1;iden_91.3;cov_0.913
g6502.t1_1	g2739.t1_1;iden_95.9;cov_0.959
g6503.t1_1	g2740.t1_1;iden_94.9;cov_0.949	g2741.t1_1;iden_89.6;cov_0.896
g6504.t1_1	g2742.t1_1;iden_91.0;cov_0.910
g6505.t1_1	g2743.t1_1;iden_91.1;cov_0.911
g6506.t1_1	g2744.t1_1;iden_88.5;cov_0.885
g6507.t1_1	g2745.t1_1;iden_91.1;cov_0.911
g6508.t1_1	g2746.t1_1;iden_85.6;cov_0.856
g6510.t1_1	g2749.t1_1;iden_92.5;cov_0.925
g6511.t1_1	g2750.t1_1;iden_98.2;cov_0.982
g6512.t1_1	g2751.t1_1;iden_74.0;cov_0.740
g6513.t1_1	g2752.t1_1;iden_89.3;cov_0.893	g4573.t1_1;iden_70.6;cov_0.706
g6514.t1_1	g2753.t1_1;iden_83.3;cov_0.833
g6515.t1_1	g2754.t1_1;iden_85.2;cov_0.852
g6516.t1_1	g2755.t1_1;iden_92.7;cov_0.927
g6517.t1_1	g2756.t1_1;iden_82.8;cov_0.828
g6518.t1_1	g2757.t1_1;iden_85.5;cov_0.855
g6520.t1_1	g2759.t1_1;iden_82.0;cov_0.820
g6521.t1_1	g2760.t1_1;iden_91.1;cov_0.911
g6522.t1_1	g2761.t1_1;iden_92.3;cov_0.923
g6523.t1_1	g2762.t1_1;iden_96.6;cov_0.966
g6524.t1_1	g2763.t1_1;iden_88.9;cov_0.889
g6525.t1_1	g2764.t1_1;iden_94.6;cov_0.946
g6526.t1_1	g2765.t1_1;iden_90.9;cov_0.909
g6527.t1_1	g2766.t1_1;iden_99.2;cov_0.992
g6528.t1_1	g2767.t1_1;iden_90.8;cov_0.908
g6529.t1_1	g2768.t1_1;iden_80.7;cov_0.807
g6530.t1_1	g2769.t1_1;iden_81.8;cov_0.818
g6531.t1_1	g2770.t1_1;iden_94.3;cov_0.943
g6532.t1_1	g2771.t1_1;iden_92.2;cov_0.922
g6533.t1_1	g2772.t1_1;iden_89.1;cov_0.891
g6534.t1_1	g2773.t1_1;iden_98.8;cov_0.988
g6535.t1_1	g2774.t1_1;iden_93.9;cov_0.939
g6536.t1_1	g2775.t1_1;iden_95.9;cov_0.959
g6537.t1_1	g2776.t1_1;iden_87.7;cov_0.877
g6538.t1_1	g2777.t1_1;iden_85.0;cov_0.850
g6539.t1_1	g2778.t1_1;iden_87.5;cov_0.875
g6540.t1_1	g2779.t1_1;iden_86.0;cov_0.860
g6541.t1_1	g2780.t1_1;iden_90.8;cov_0.908
g6542.t1_1	g2781.t1_1;iden_95.1;cov_0.951
g6543.t1_1	g2782.t1_1;iden_94.0;cov_0.940
g6544.t1_1	g2783.t1_1;iden_82.0;cov_0.820
g6545.t1_1	g2784.t1_1;iden_91.7;cov_0.917
g6546.t1_1	g2785.t1_1;iden_93.4;cov_0.934
g6547.t1_1	g2786.t1_1;iden_98.2;cov_0.982
g6548.t1_1	g2786.t1_1;iden_89.9;cov_0.899
g6549.t1_1	g2786.t1_1;iden_92.9;cov_0.929
g6550.t1_1	g2790.t1_1;iden_86.2;cov_0.862
g6551.t1_1	g2791.t1_1;iden_92.8;cov_0.928
g6552.t1_1	g2792.t1_1;iden_92.3;cov_0.923
g6553.t1_1	g2793.t1_1;iden_89.4;cov_0.894
g6554.t1_1	g2794.t1_1;iden_94.1;cov_0.941
g6555.t1_1	g2795.t1_1;iden_78.7;cov_0.787
g6556.t1_1	g2796.t1_1;iden_85.6;cov_0.856	g2797.t1_1;iden_79.9;cov_0.799
g6557.t1_1	g2798.t1_1;iden_95.1;cov_0.951
g6558.t1_1	g2799.t1_1;iden_94.9;cov_0.949
g6559.t1_1	g2800.t1_1;iden_88.0;cov_0.880
g6560.t1_1	g2801.t1_1;iden_89.7;cov_0.897
g6561.t1_1	g2802.t1_1;iden_94.9;cov_0.949
g6562.t1_1	g2803.t1_1;iden_87.5;cov_0.875
g6563.t1_1	g2804.t1_1;iden_93.4;cov_0.934
g6564.t1_1	g2805.t1_1;iden_91.0;cov_0.910
g6565.t1_1	g2806.t1_1;iden_91.6;cov_0.916	g6568.t1_1;iden_94.5;cov_0.945
g6566.t1_1	g2807.t1_1;iden_100.0;cov_1.000	g6569.t1_1;iden_97.7;cov_0.977
g6567.t1_1	g2808.t1_1;iden_100.0;cov_1.000	g6570.t1_1;iden_94.4;cov_0.944
g6568.t1_1	g2806.t1_1;iden_94.5;cov_0.945	g6565.t1_1;iden_94.5;cov_0.945
g6569.t1_1	g2807.t1_1;iden_97.7;cov_0.977	g6566.t1_1;iden_97.7;cov_0.977
g6570.t1_1	g2808.t1_1;iden_94.4;cov_0.944	g6567.t1_1;iden_94.4;cov_0.944
g6571.t1_1	g2809.t1_1;iden_96.1;cov_0.961
g6572.t1_1	g2810.t1_1;iden_89.0;cov_0.890
g6573.t1_1	g2811.t1_1;iden_91.2;cov_0.912
g6574.t1_1	g2812.t1_1;iden_86.6;cov_0.866	g2813.t1_1;iden_95.8;cov_0.958
g6575.t1_1	g1662.t1_1;iden_76.5;cov_0.765	g1662.t1_1;iden_77.1;cov_0.771	g2229.t1_1;iden_72.1;cov_0.721	g2230.t1_1;iden_73.9;cov_0.739	g2814.t1_1;iden_94.0;cov_0.940	g4893.t1_1;iden_75.7;cov_0.757	g7116.t1_1;iden_77.1;cov_0.771	g7116.t1_1;iden_77.6;cov_0.776
g6576.t1_1	g2815.t1_1;iden_86.5;cov_0.865	g7114.t1_1;iden_70.7;cov_0.707
g6577.t1_1	g2816.t1_1;iden_92.8;cov_0.928
g6578.t1_1	g2817.t1_1;iden_90.2;cov_0.902
g6579.t1_1	g2818.t1_1;iden_96.7;cov_0.967
g6580.t1_1	g2819.t1_1;iden_86.1;cov_0.861
g6581.t1_1	g2820.t1_1;iden_90.1;cov_0.901
g6582.t1_1	g2821.t1_1;iden_88.2;cov_0.882
g6583.t1_1	g2822.t1_1;iden_89.2;cov_0.892
g6584.t1_1	g2823.t1_1;iden_98.5;cov_0.985	g3459.t1_1;iden_90.0;cov_0.900	g375.t1_1;iden_90.2;cov_0.902
g6585.t1_1	g2824.t1_1;iden_97.8;cov_0.978
g6586.t1_1	g2825.t1_1;iden_88.7;cov_0.887
g6587.t1_1	g2826.t1_1;iden_86.4;cov_0.864
g6588.t1_1	g2827.t1_1;iden_85.6;cov_0.856
g6589.t1_1	g2828.t1_1;iden_90.3;cov_0.903
g6590.t1_1	g2829.t1_1;iden_77.0;cov_0.770	g5403.t1_1;iden_76.9;cov_0.769
g6591.t1_1	g2830.t1_1;iden_90.1;cov_0.901
g6592.t1_1	g2831.t1_1;iden_93.8;cov_0.938
g6593.t1_1	g2832.t1_1;iden_84.9;cov_0.849
g6594.t1_1	g2833.t1_1;iden_98.2;cov_0.982
g6595.t1_1	g2834.t1_1;iden_86.1;cov_0.861
g6596.t1_1	g2835.t1_1;iden_97.4;cov_0.974
g6597.t1_1	g2836.t1_1;iden_83.6;cov_0.836
g6598.t1_1	g2837.t1_1;iden_91.2;cov_0.912
g6599.t1_1	g2838.t1_1;iden_95.8;cov_0.958
g6600.t1_1	g2839.t1_1;iden_88.8;cov_0.888
g6601.t1_1	g2840.t1_1;iden_85.5;cov_0.855
g6602.t1_1	g2841.t1_1;iden_94.9;cov_0.949
g6603.t1_1	g2842.t1_1;iden_91.4;cov_0.914	g3529.t1_1;iden_90.5;cov_0.905	g442.t1_1;iden_92.2;cov_0.922	g5121.t1_1;iden_74.1;cov_0.741	g805.t1_1;iden_74.7;cov_0.747
g6604.t1_1	g2843.t1_1;iden_85.2;cov_0.852
g6605.t1_1	g2844.t1_1;iden_84.7;cov_0.847
g6606.t1_1	g2845.t1_1;iden_95.9;cov_0.959
g6607.t1_1	g2846.t1_1;iden_78.9;cov_0.789
g6608.t1_1	g2847.t1_1;iden_84.7;cov_0.847
g6609.t1_1	g2848.t1_1;iden_83.6;cov_0.836
g6610.t1_1	g2849.t1_1;iden_80.7;cov_0.807
g6611.t1_1	g2850.t1_1;iden_93.2;cov_0.932
g6612.t1_1	g2851.t1_1;iden_88.8;cov_0.888
g6613.t1_1	g2852.t1_1;iden_79.5;cov_0.795
g6614.t1_1	g2853.t1_1;iden_92.2;cov_0.922
g6615.t1_1	g2854.t1_1;iden_92.6;cov_0.926
g6616.t1_1	g2855.t1_1;iden_88.8;cov_0.887
g6617.t1_1	g2856.t1_1;iden_84.4;cov_0.844
g6619.t1_1	g2858.t1_1;iden_92.8;cov_0.928
g6620.t1_1	g2859.t1_1;iden_86.2;cov_0.862	g2860.t1_1;iden_72.0;cov_0.720	g6621.t1_1;iden_73.1;cov_0.731
g6621.t1_1	g2859.t1_1;iden_71.2;cov_0.712	g2860.t1_1;iden_87.6;cov_0.876	g6620.t1_1;iden_73.1;cov_0.731
g6622.t1_1	g2861.t1_1;iden_83.7;cov_0.837
g6623.t1_1	g2862.t1_1;iden_94.3;cov_0.943
g6624.t1_1	g2863.t1_1;iden_98.1;cov_0.981
g6625.t1_1	g2864.t1_1;iden_97.1;cov_0.971
g6626.t1_1	g2865.t1_1;iden_77.8;cov_0.778
g6628.t1_1	g2866.t1_1;iden_88.3;cov_0.883
g6629.t1_1	g2867.t1_1;iden_93.9;cov_0.939
g6631.t1_1	g2869.t1_1;iden_91.3;cov_0.913
g6632.t1_1	g2870.t1_1;iden_89.8;cov_0.898
g6633.t1_1	g1264.t1_1;iden_72.2;cov_0.722	g2871.t1_1;iden_90.9;cov_0.909
g6634.t1_1	g2872.t1_1;iden_87.9;cov_0.879
g6635.t1_1	g2873.t1_1;iden_88.9;cov_0.889
g6636.t1_1	g2874.t1_1;iden_92.1;cov_0.921
g6637.t1_1	g2875.t1_1;iden_87.8;cov_0.878
g6638.t1_1	g2876.t1_1;iden_71.8;cov_0.718
g6639.t1_1	g2877.t1_1;iden_89.2;cov_0.892
g6641.t1_1	g2878.t1_1;iden_94.6;cov_0.946
g6643.t1_1	g2879.t1_1;iden_85.8;cov_0.858
g6644.t1_1	g2880.t1_1;iden_93.6;cov_0.936
g6645.t1_1	g2881.t1_1;iden_83.6;cov_0.836
g6646.t1_1	g1302.t1_1;iden_83.3;cov_0.833
g6647.t1_1	g2883.t1_1;iden_88.4;cov_0.884
g6648.t1_1	g2884.t1_1;iden_85.2;cov_0.852
g6649.t1_1	g2885.t1_1;iden_78.9;cov_0.789
g6650.t1_1	g2886.t1_1;iden_85.4;cov_0.854
g6651.t1_1	g2887.t1_1;iden_89.6;cov_0.896
g6652.t1_1	g2888.t1_1;iden_95.9;cov_0.959
g6653.t1_1	g2889.t1_1;iden_95.3;cov_0.953
g6655.t1_1	g2890.t1_1;iden_89.0;cov_0.890
g6656.t1_1	g1171.t1_1;iden_75.0;cov_0.750	g2129.t1_1;iden_78.6;cov_0.786	g2891.t1_1;iden_94.2;cov_0.942
g6657.t1_1	g2892.t1_1;iden_92.3;cov_0.923
g6658.t1_1	g2893.t1_1;iden_92.9;cov_0.929
g6659.t1_1	g2894.t1_1;iden_95.2;cov_0.952
g6660.t1_1	g2895.t1_1;iden_89.4;cov_0.894
g6661.t1_1	g2896.t1_1;iden_93.0;cov_0.930
g6662.t1_1	g2897.t1_1;iden_82.0;cov_0.820
g6663.t1_1	g2898.t1_1;iden_96.5;cov_0.965
g6664.t1_1	g2899.t1_1;iden_85.3;cov_0.853
g6665.t1_1	g2900.t1_1;iden_84.0;cov_0.840
g6666.t1_1	g2901.t1_1;iden_93.3;cov_0.933
g6667.t1_1	g2902.t1_1;iden_85.2;cov_0.852
g6668.t1_1	g2903.t1_1;iden_89.3;cov_0.893
g6669.t1_1	g2904.t1_1;iden_94.6;cov_0.946
g6670.t1_1	g2905.t1_1;iden_90.5;cov_0.905
g6671.t1_1	g2906.t1_1;iden_92.5;cov_0.925
g6672.t1_1	g2907.t1_1;iden_89.4;cov_0.894	g613.t1_1;iden_78.6;cov_0.786
g6673.t1_1	g2908.t1_1;iden_86.6;cov_0.866
g6674.t1_1	g2908.t1_1;iden_87.4;cov_0.874
g6675.t1_1	g2909.t1_1;iden_85.6;cov_0.856
g6676.t1_1	g2910.t1_1;iden_96.9;cov_0.969
g6677.t1_1	g2911.t1_1;iden_89.3;cov_0.893
g6678.t1_1	g2912.t1_1;iden_96.1;cov_0.961
g6679.t1_1	g2913.t1_1;iden_93.5;cov_0.935
g6680.t1_1	g2914.t1_1;iden_85.8;cov_0.858
g6681.t1_1	g2915.t1_1;iden_95.3;cov_0.953
g6682.t1_1	g2916.t1_1;iden_87.1;cov_0.871
g6683.t1_1	g2917.t1_1;iden_96.7;cov_0.967
g6684.t1_1	g2918.t1_1;iden_98.1;cov_0.981
g6685.t1_1	g2919.t1_1;iden_94.0;cov_0.940
g6686.t1_1	g2920.t1_1;iden_86.9;cov_0.869
g6687.t1_1	g2921.t1_1;iden_95.2;cov_0.952
g6688.t1_1	g2922.t1_1;iden_86.1;cov_0.861
g6689.t1_1	g2923.t1_1;iden_97.8;cov_0.978
g6691.t1_1	g2924.t1_1;iden_94.4;cov_0.944
g6692.t1_1	g2925.t1_1;iden_87.0;cov_0.870
g6693.t1_1	g2926.t1_1;iden_88.6;cov_0.886
g6694.t1_1	g2927.t1_1;iden_91.0;cov_0.910
g6695.t1_1	g2928.t1_1;iden_89.5;cov_0.895
g6696.t1_1	g2929.t1_1;iden_91.7;cov_0.917
g6697.t1_1	g2930.t1_1;iden_90.5;cov_0.905
g6698.t1_1	g2931.t1_1;iden_87.5;cov_0.875
g6699.t1_1	g2932.t1_1;iden_95.5;cov_0.955
g6700.t1_1	g2933.t1_1;iden_97.2;cov_0.972
g6701.t1_1	g2934.t1_1;iden_86.6;cov_0.866
g6702.t1_1	g2502.t1_1;iden_70.6;cov_0.706	g28.t1_1;iden_80.0;cov_0.800	g2935.t1_1;iden_84.3;cov_0.843	g7404.t1_1;iden_76.5;cov_0.765
g6703.t1_1	g2936.t1_1;iden_88.8;cov_0.888
g6704.t1_1	g2937.t1_1;iden_86.1;cov_0.861
g6705.t1_1	g2938.t1_1;iden_77.6;cov_0.776
g6706.t1_1	g2939.t1_1;iden_98.8;cov_0.988
g6707.t1_1	g2940.t1_1;iden_93.4;cov_0.934
g6708.t1_1	g2941.t1_1;iden_97.5;cov_0.975
g6709.t1_1	g2942.t1_1;iden_85.4;cov_0.854
g6710.t1_1	g2943.t1_1;iden_93.9;cov_0.939
g6711.t1_1	g2944.t1_1;iden_93.0;cov_0.930
g6712.t1_1	g2945.t1_1;iden_94.2;cov_0.942
g6713.t1_1	g2946.t1_1;iden_84.2;cov_0.842
g6714.t1_1	g2947.t1_1;iden_90.2;cov_0.902
g6715.t1_1	g2948.t1_1;iden_98.3;cov_0.983
g6716.t1_1	g2949.t1_1;iden_93.1;cov_0.931
g6717.t1_1	g2950.t1_1;iden_88.4;cov_0.884
g6718.t1_1	g2951.t1_1;iden_90.5;cov_0.905
g6719.t1_1	g2952.t1_1;iden_88.3;cov_0.883
g6720.t1_1	g2953.t1_1;iden_93.0;cov_0.930
g6721.t1_1	g2954.t1_1;iden_93.7;cov_0.937
g6722.t1_1	g1250.t1_1;iden_81.5;cov_0.815	g2955.t1_1;iden_84.2;cov_0.842	g3346.t1_1;iden_75.0;cov_0.750	g748.t1_1;iden_76.0;cov_0.760	g748.t1_1;iden_80.8;cov_0.808	g8094.t1_1;iden_70.6;cov_0.706
g6723.t1_1	g2956.t1_1;iden_89.9;cov_0.899	g2957.t1_1;iden_86.4;cov_0.864
g6724.t1_1	g2958.t1_1;iden_86.9;cov_0.869
g6725.t1_1	g2959.t1_1;iden_99.1;cov_0.991
g6726.t1_1	g2960.t1_1;iden_93.0;cov_0.930
g6727.t1_1	g2961.t1_1;iden_94.1;cov_0.941
g6728.t1_1	g2962.t1_1;iden_87.8;cov_0.878
g6729.t1_1	g2963.t1_1;iden_91.7;cov_0.917
g6730.t1_1	g2964.t1_1;iden_90.0;cov_0.900
g6731.t1_1	g2965.t1_1;iden_87.0;cov_0.870
g6732.t1_1	g2966.t1_1;iden_95.6;cov_0.956
g6733.t1_1	g2967.t1_1;iden_99.2;cov_0.992
g6734.t1_1	g2968.t1_1;iden_98.0;cov_0.980
g6735.t1_1	g2968.t1_1;iden_91.4;cov_0.914
g6736.t1_1	g2969.t1_1;iden_91.7;cov_0.917
g6737.t1_1	g2970.t1_1;iden_92.6;cov_0.926
g6738.t1_1	g2971.t1_1;iden_85.9;cov_0.859
g6739.t1_1	g2972.t1_1;iden_94.1;cov_0.941
g6740.t1_1	g2973.t1_1;iden_91.8;cov_0.918
g6741.t1_1	g2974.t1_1;iden_91.6;cov_0.916
g6742.t1_1	g2975.t1_1;iden_86.4;cov_0.864
g6743.t1_1	g2976.t1_1;iden_88.2;cov_0.882
g6744.t1_1	g2977.t1_1;iden_90.3;cov_0.903	g3800.t1_1;iden_75.0;cov_0.750
g6745.t1_1	g2978.t1_1;iden_87.7;cov_0.877
g6746.t1_1	g2979.t1_1;iden_97.5;cov_0.975
g6747.t1_1	g2980.t1_1;iden_81.1;cov_0.811
g6748.t1_1	g2981.t1_1;iden_89.8;cov_0.898
g6749.t1_1	g2982.t1_1;iden_91.2;cov_0.912
g6750.t1_1	g2983.t1_1;iden_85.1;cov_0.851
g6751.t1_1	g2984.t1_1;iden_95.5;cov_0.955
g6752.t1_1	g2985.t1_1;iden_80.0;cov_0.800
g6753.t1_1	g2985.t1_1;iden_83.1;cov_0.831
g6754.t1_1	g2986.t1_1;iden_80.9;cov_0.809
g6755.t1_1	g2987.t1_1;iden_89.9;cov_0.899
g6756.t1_1	g2988.t1_1;iden_92.6;cov_0.926
g6757.t1_1	g2989.t1_1;iden_87.8;cov_0.878
g6758.t1_1	g2990.t1_1;iden_83.6;cov_0.836
g6760.t1_1	g2992.t1_1;iden_99.3;cov_0.993
g6761.t1_1	g2993.t1_1;iden_89.6;cov_0.896
g6762.t1_1	g2994.t1_1;iden_86.2;cov_0.862
g6763.t1_1	g2995.t1_1;iden_97.3;cov_0.973
g6764.t1_1	g2996.t1_1;iden_90.0;cov_0.900
g6765.t1_1	g2997.t1_1;iden_92.2;cov_0.922
g6766.t1_1	g2998.t1_1;iden_88.0;cov_0.880
g6767.t1_1	g2999.t1_1;iden_80.2;cov_0.802
g6768.t1_1	g3000.t1_1;iden_94.0;cov_0.940
g6769.t1_1	g3001.t1_1;iden_93.4;cov_0.934	g7240.t1_1;iden_75.0;cov_0.750
g6770.t1_1	g3002.t1_1;iden_91.3;cov_0.913
g6771.t1_1	g3003.t1_1;iden_93.8;cov_0.938
g6772.t1_1	g3004.t1_1;iden_90.2;cov_0.902
g6773.t1_1	g3005.t1_1;iden_83.9;cov_0.839
g6774.t1_1	g3006.t1_1;iden_92.1;cov_0.921
g6775.t1_1	g3007.t1_1;iden_78.4;cov_0.784
g6776.t1_1	g3008.t1_1;iden_87.1;cov_0.871
g6777.t1_1	g3009.t1_1;iden_99.6;cov_0.996
g6778.t1_1	g3010.t1_1;iden_84.2;cov_0.842
g6779.t1_1	g3011.t1_1;iden_95.5;cov_0.955
g6780.t1_1	g3012.t1_1;iden_97.0;cov_0.970
g6781.t1_1	g3013.t1_1;iden_98.0;cov_0.980
g6782.t1_1	g3014.t1_1;iden_94.2;cov_0.942
g6783.t1_1	g3015.t1_1;iden_93.0;cov_0.930
g6784.t1_1	g3016.t1_1;iden_92.2;cov_0.922
g6785.t1_1	g3017.t1_1;iden_97.3;cov_0.973
g6786.t1_1	g3018.t1_1;iden_88.7;cov_0.887
g6787.t1_1	g3019.t1_1;iden_97.9;cov_0.979
g6788.t1_1	g3020.t1_1;iden_85.4;cov_0.854
g6789.t1_1	g3021.t1_1;iden_89.2;cov_0.892
g6790.t1_1	g3022.t1_1;iden_80.9;cov_0.809
g6791.t1_1	g3023.t1_1;iden_83.8;cov_0.838
g6792.t1_1	g3024.t1_1;iden_85.7;cov_0.857
g6793.t1_1	g3025.t1_1;iden_95.7;cov_0.957	g3754.t1_1;iden_76.8;cov_0.768	g663.t1_1;iden_77.9;cov_0.779
g6794.t1_1	g3026.t1_1;iden_97.0;cov_0.970	g4272.t1_1;iden_75.0;cov_0.750
g6795.t1_1	g3027.t1_1;iden_86.7;cov_0.867
g6796.t1_1	g3028.t1_1;iden_93.8;cov_0.938
g6797.t1_1	g3029.t1_1;iden_87.9;cov_0.879
g6798.t1_1	g3030.t1_1;iden_89.7;cov_0.897
g6799.t1_1	g1010.t1_1;iden_92.3;cov_0.923	g3031.t1_1;iden_98.6;cov_0.986	g5333.t1_1;iden_92.3;cov_0.923
g6800.t1_1	g3032.t1_1;iden_94.7;cov_0.947
g6801.t1_1	g3033.t1_1;iden_82.2;cov_0.822
g6802.t1_1	g3034.t1_1;iden_92.2;cov_0.922
g6803.t1_1	g3035.t1_1;iden_88.8;cov_0.888
g6804.t1_1	g3036.t1_1;iden_85.6;cov_0.856
g6805.t1_1	g3037.t1_1;iden_78.3;cov_0.783
g6806.t1_1	g3038.t1_1;iden_87.1;cov_0.871
g6807.t1_1	g3039.t1_1;iden_84.9;cov_0.849
g6808.t1_1	g3040.t1_1;iden_93.6;cov_0.936
g6809.t1_1	g3041.t1_1;iden_93.1;cov_0.931
g6810.t1_1	g3042.t1_1;iden_94.3;cov_0.943
g6811.t1_1	g3043.t1_1;iden_90.2;cov_0.902
g6812.t1_1	g3044.t1_1;iden_85.5;cov_0.855
g6813.t1_1	g3045.t1_1;iden_78.7;cov_0.787
g6814.t1_1	g3046.t1_1;iden_99.4;cov_0.994
g6815.t1_1	g3047.t1_1;iden_99.0;cov_0.990
g6816.t1_1	g3048.t1_1;iden_87.3;cov_0.873
g6817.t1_1	g3049.t1_1;iden_89.1;cov_0.891
g6818.t1_1	g1831.t1_1;iden_71.7;cov_0.717	g3050.t1_1;iden_96.4;cov_0.964	g4497.t1_1;iden_71.7;cov_0.717
g6820.t1_1	g3051.t1_1;iden_94.1;cov_0.941
g6821.t1_1	g3052.t1_1;iden_90.3;cov_0.903
g6822.t1_1	g3053.t1_1;iden_92.0;cov_0.920
g6823.t1_1	g3054.t1_1;iden_91.5;cov_0.915
g6824.t1_1	g3055.t1_1;iden_91.6;cov_0.916
g6825.t1_1	g3056.t1_1;iden_84.4;cov_0.844
g6826.t1_1	g3057.t1_1;iden_89.5;cov_0.895
g6827.t1_1	g3058.t1_1;iden_96.1;cov_0.961
g6828.t1_1	g3059.t1_1;iden_82.4;cov_0.824
g6829.t1_1	g3060.t1_1;iden_87.6;cov_0.876
g6830.t1_1	g3061.t1_1;iden_84.8;cov_0.848
g6831.t1_1	g3062.t1_1;iden_92.2;cov_0.922
g6832.t1_1	g3063.t1_1;iden_87.2;cov_0.872
g6833.t1_1	g3064.t1_1;iden_92.1;cov_0.921
g6834.t1_1	g3065.t1_1;iden_89.5;cov_0.895
g6835.t1_1	g3066.t1_1;iden_79.5;cov_0.795
g6836.t1_1	g3068.t1_1;iden_83.2;cov_0.832
g6837.t1_1	g3069.t1_1;iden_87.0;cov_0.870
g6838.t1_1	g6957.t1_1;iden_100.0;cov_1.000
g6839.t1_1	g6958.t1_1;iden_96.3;cov_0.963
g6840.t1_1	g6959.t1_1;iden_89.9;cov_0.899
g6841.t1_1	g6960.t1_1;iden_89.5;cov_0.895
g6842.t1_1	g6961.t1_1;iden_79.1;cov_0.791
g6843.t1_1	g6962.t1_1;iden_84.0;cov_0.840
g6844.t1_1	g6963.t1_1;iden_94.1;cov_0.941
g6845.t1_1	g6964.t1_1;iden_82.8;cov_0.828
g6846.t1_1	g6965.t1_1;iden_89.3;cov_0.893
g6847.t1_1	g6966.t1_1;iden_90.5;cov_0.905
g6848.t1_1	g6967.t1_1;iden_91.8;cov_0.918
g6849.t1_1	g6968.t1_1;iden_86.6;cov_0.866
g6850.t1_1	g6969.t1_1;iden_84.8;cov_0.848
g6851.t1_1	g6970.t1_1;iden_95.0;cov_0.950
g6852.t1_1	g6971.t1_1;iden_91.0;cov_0.910
g6853.t1_1	g6972.t1_1;iden_93.6;cov_0.936
g6854.t1_1	g6972.t1_1;iden_85.2;cov_0.852
g6855.t1_1	g6973.t1_1;iden_88.5;cov_0.885
g6856.t1_1	g6974.t1_1;iden_99.3;cov_0.993
g6857.t1_1	g6975.t1_1;iden_100.0;cov_1.000
g6858.t1_1	g6976.t1_1;iden_100.0;cov_1.000
g6859.t1_1	g6977.t1_1;iden_100.0;cov_1.000
g6860.t1_1	g6978.t1_1;iden_100.0;cov_1.000
g6861.t1_1	g6979.t1_1;iden_100.0;cov_1.000
g6862.t1_1	g6980.t1_1;iden_96.6;cov_0.966
g6863.t1_1	g6981.t1_1;iden_93.3;cov_0.933
g6864.t1_1	g6982.t1_1;iden_77.5;cov_0.775
g6865.t1_1	g6983.t1_1;iden_89.9;cov_0.899
g6866.t1_1	g6984.t1_1;iden_84.7;cov_0.847
g6867.t1_1	g6985.t1_1;iden_94.3;cov_0.943
g6868.t1_1	g6986.t1_1;iden_95.5;cov_0.955
g6869.t1_1	g6987.t1_1;iden_93.2;cov_0.932
g6870.t1_1	g6988.t1_1;iden_90.6;cov_0.906
g6871.t1_1	g6989.t1_1;iden_91.7;cov_0.917
g6872.t1_1	g6990.t1_1;iden_89.8;cov_0.898
g6873.t1_1	g6991.t1_1;iden_85.0;cov_0.850	g6992.t1_1;iden_90.6;cov_0.906
g6874.t1_1	g6993.t1_1;iden_87.6;cov_0.876
g6875.t1_1	g6994.t1_1;iden_81.5;cov_0.815
g6876.t1_1	g6995.t1_1;iden_87.8;cov_0.878
g6877.t1_1	g6996.t1_1;iden_88.7;cov_0.887
g6878.t1_1	g6997.t1_1;iden_79.0;cov_0.790
g6879.t1_1	g6998.t1_1;iden_95.1;cov_0.951	g6999.t1_1;iden_72.6;cov_0.726
g6880.t1_1	g7000.t1_1;iden_86.9;cov_0.869
g6881.t1_1	g7000.t1_1;iden_83.9;cov_0.839
g6882.t1_1	g7001.t1_1;iden_91.3;cov_0.913
g6883.t1_1	g7002.t1_1;iden_88.0;cov_0.880
g6884.t1_1	g7003.t1_1;iden_92.1;cov_0.921
g6885.t1_1	g7005.t1_1;iden_86.5;cov_0.865
g6886.t1_1	g7006.t1_1;iden_83.5;cov_0.835
g6887.t1_1	g7007.t1_1;iden_88.4;cov_0.884
g6888.t1_1	g7008.t1_1;iden_83.1;cov_0.831
g6889.t1_1	g7009.t1_1;iden_80.2;cov_0.802
g6890.t1_1	g7010.t1_1;iden_95.2;cov_0.952
g6891.t1_1	g7011.t1_1;iden_89.1;cov_0.891
g6892.t1_1	g7012.t1_1;iden_79.6;cov_0.796
g6893.t1_1	g7013.t1_1;iden_89.6;cov_0.896
g6894.t1_1	g7014.t1_1;iden_97.2;cov_0.972
g6895.t1_1	g7015.t1_1;iden_93.0;cov_0.930
g6896.t1_1	g7016.t1_1;iden_97.7;cov_0.977
g6897.t1_1	g7017.t1_1;iden_88.0;cov_0.880
g6898.t1_1	g2015.t1_1;iden_70.6;cov_0.706	g396.t1_1;iden_73.7;cov_0.737	g7018.t1_1;iden_91.4;cov_0.914	g7023.t1_1;iden_75.0;cov_0.750	g7532.t1_1;iden_82.4;cov_0.824
g6899.t1_1	g7019.t1_1;iden_79.1;cov_0.791
g6900.t1_1	g7020.t1_1;iden_97.9;cov_0.979
g6901.t1_1	g7021.t1_1;iden_90.2;cov_0.902
g6902.t1_1	g7022.t1_1;iden_91.3;cov_0.913
g6903.t1_1	g296.t1_1;iden_72.2;cov_0.722	g7023.t1_1;iden_82.5;cov_0.825
g6904.t1_1	g7024.t1_1;iden_80.0;cov_0.800
g6905.t1_1	g7025.t1_1;iden_85.8;cov_0.858
g6906.t1_1	g7026.t1_1;iden_98.0;cov_0.980
g6907.t1_1	g7027.t1_1;iden_98.2;cov_0.982
g6908.t1_1	g7028.t1_1;iden_82.0;cov_0.820
g6909.t1_1	g7029.t1_1;iden_81.0;cov_0.810
g6910.t1_1	g3694.t1_1;iden_72.7;cov_0.727	g7030.t1_1;iden_76.2;cov_0.762
g6912.t1_1	g7032.t1_1;iden_91.0;cov_0.910
g6913.t1_1	g7033.t1_1;iden_94.2;cov_0.942
g6914.t1_1	g7034.t1_1;iden_90.5;cov_0.905
g6915.t1_1	g7035.t1_1;iden_92.9;cov_0.929
g6916.t1_1	g7036.t1_1;iden_92.7;cov_0.927
g6917.t1_1	g7037.t1_1;iden_95.3;cov_0.953
g6918.t1_1	g7038.t1_1;iden_91.8;cov_0.918
g6919.t1_1	g7039.t1_1;iden_85.4;cov_0.854
g6920.t1_1	g7040.t1_1;iden_91.4;cov_0.914
g6921.t1_1	g7041.t1_1;iden_71.6;cov_0.716
g6922.t1_1	g7042.t1_1;iden_93.3;cov_0.933
g6923.t1_1	g7043.t1_1;iden_85.8;cov_0.858
g6924.t1_1	g7044.t1_1;iden_88.4;cov_0.884
g6925.t1_1	g7045.t1_1;iden_93.4;cov_0.934
g6926.t1_1	g7046.t1_1;iden_88.7;cov_0.887
g6927.t1_1	g7047.t1_1;iden_89.6;cov_0.896
g6928.t1_1	g7048.t1_1;iden_86.1;cov_0.861
g6929.t1_1	g7049.t1_1;iden_86.6;cov_0.866
g6930.t1_1	g7050.t1_1;iden_86.4;cov_0.864
g6931.t1_1	g7050.t1_1;iden_90.8;cov_0.908
g6932.t1_1	g7051.t1_1;iden_83.6;cov_0.836
g6933.t1_1	g7052.t1_1;iden_87.4;cov_0.874
g6934.t1_1	g7053.t1_1;iden_88.6;cov_0.886
g6935.t1_1	g7054.t1_1;iden_94.1;cov_0.941
g6936.t1_1	g7055.t1_1;iden_76.6;cov_0.766
g6937.t1_1	g7056.t1_1;iden_82.7;cov_0.827
g6938.t1_1	g7057.t1_1;iden_72.7;cov_0.727
g6939.t1_1	g7058.t1_1;iden_86.8;cov_0.868
g6940.t1_1	g7059.t1_1;iden_85.8;cov_0.858
g6941.t1_1	g7060.t1_1;iden_93.1;cov_0.931
g6942.t1_1	g7061.t1_1;iden_87.4;cov_0.874
g6943.t1_1	g7062.t1_1;iden_96.1;cov_0.961
g6944.t1_1	g7063.t1_1;iden_84.3;cov_0.843
g6945.t1_1	g7064.t1_1;iden_81.2;cov_0.812
g6946.t1_1	g7065.t1_1;iden_92.0;cov_0.920
g6947.t1_1	g7066.t1_1;iden_97.8;cov_0.978
g6948.t1_1	g2657.t1_1;iden_75.0;cov_0.750	g7067.t1_1;iden_87.1;cov_0.871
g6949.t1_1	g7068.t1_1;iden_82.4;cov_0.824
g6950.t1_1	g7069.t1_1;iden_92.7;cov_0.927
g6951.t1_1	g7070.t1_1;iden_94.3;cov_0.943
g6952.t1_1	g7071.t1_1;iden_80.4;cov_0.804
g6953.t1_1	g7072.t1_1;iden_98.4;cov_0.984
g6954.t1_1	g7073.t1_1;iden_79.6;cov_0.796
g6955.t1_1	g7074.t1_1;iden_83.8;cov_0.838
g6956.t1_1	g7075.t1_1;iden_82.0;cov_0.820
g6957.t1_1	g6838.t1_1;iden_100.0;cov_1.000
g6958.t1_1	g6839.t1_1;iden_96.3;cov_0.963
g6959.t1_1	g6840.t1_1;iden_89.9;cov_0.899
g6960.t1_1	g6841.t1_1;iden_89.5;cov_0.895
g6961.t1_1	g6842.t1_1;iden_79.1;cov_0.791
g6962.t1_1	g6843.t1_1;iden_84.0;cov_0.840
g6963.t1_1	g6844.t1_1;iden_94.1;cov_0.941
g6964.t1_1	g6845.t1_1;iden_82.8;cov_0.828
g6965.t1_1	g6846.t1_1;iden_89.3;cov_0.893
g6966.t1_1	g6847.t1_1;iden_90.5;cov_0.905
g6967.t1_1	g6848.t1_1;iden_91.8;cov_0.918
g6968.t1_1	g6849.t1_1;iden_86.6;cov_0.866
g6969.t1_1	g6850.t1_1;iden_84.8;cov_0.848
g6970.t1_1	g6851.t1_1;iden_95.0;cov_0.950
g6971.t1_1	g6852.t1_1;iden_91.0;cov_0.910
g6972.t1_1	g6853.t1_1;iden_93.6;cov_0.936	g6854.t1_1;iden_85.2;cov_0.852
g6973.t1_1	g6855.t1_1;iden_88.5;cov_0.885
g6974.t1_1	g6856.t1_1;iden_99.3;cov_0.993
g6975.t1_1	g6857.t1_1;iden_100.0;cov_1.000
g6976.t1_1	g6858.t1_1;iden_100.0;cov_1.000
g6977.t1_1	g6859.t1_1;iden_100.0;cov_1.000
g6978.t1_1	g6860.t1_1;iden_100.0;cov_1.000
g6979.t1_1	g6861.t1_1;iden_100.0;cov_1.000
g6980.t1_1	g6862.t1_1;iden_96.6;cov_0.966
g6981.t1_1	g6863.t1_1;iden_93.3;cov_0.933
g6982.t1_1	g6864.t1_1;iden_77.5;cov_0.775
g6983.t1_1	g6865.t1_1;iden_89.9;cov_0.899
g6984.t1_1	g6866.t1_1;iden_84.7;cov_0.847
g6985.t1_1	g6867.t1_1;iden_94.3;cov_0.943
g6986.t1_1	g6868.t1_1;iden_95.5;cov_0.955
g6987.t1_1	g6869.t1_1;iden_93.2;cov_0.932
g6988.t1_1	g6870.t1_1;iden_90.6;cov_0.906
g6989.t1_1	g6871.t1_1;iden_91.7;cov_0.917
g6990.t1_1	g6872.t1_1;iden_89.8;cov_0.898	g6991.t1_1;iden_70.7;cov_0.707
g6991.t1_1	g6873.t1_1;iden_85.0;cov_0.850	g6990.t1_1;iden_70.7;cov_0.707
g6992.t1_1	g6873.t1_1;iden_90.6;cov_0.906
g6993.t1_1	g2245.t1_1;iden_85.7;cov_0.857	g6874.t1_1;iden_87.6;cov_0.876
g6994.t1_1	g6875.t1_1;iden_81.5;cov_0.815
g6995.t1_1	g6876.t1_1;iden_87.8;cov_0.878
g6996.t1_1	g6877.t1_1;iden_88.7;cov_0.887
g6997.t1_1	g6878.t1_1;iden_79.0;cov_0.790
g6998.t1_1	g6879.t1_1;iden_95.1;cov_0.951
g6999.t1_1	g6879.t1_1;iden_72.6;cov_0.726
g7000.t1_1	g6880.t1_1;iden_86.9;cov_0.869	g6881.t1_1;iden_83.9;cov_0.839
g7001.t1_1	g6882.t1_1;iden_91.3;cov_0.913
g7002.t1_1	g6883.t1_1;iden_88.0;cov_0.880
g7003.t1_1	g6884.t1_1;iden_92.1;cov_0.921
g7005.t1_1	g6885.t1_1;iden_86.5;cov_0.865
g7006.t1_1	g6886.t1_1;iden_83.5;cov_0.835
g7007.t1_1	g6887.t1_1;iden_88.4;cov_0.884
g7008.t1_1	g6888.t1_1;iden_83.1;cov_0.831
g7009.t1_1	g6889.t1_1;iden_80.2;cov_0.802
g7010.t1_1	g6890.t1_1;iden_95.2;cov_0.952
g7011.t1_1	g6891.t1_1;iden_89.1;cov_0.891
g7012.t1_1	g6892.t1_1;iden_79.6;cov_0.796
g7013.t1_1	g6893.t1_1;iden_89.6;cov_0.896
g7014.t1_1	g6894.t1_1;iden_97.2;cov_0.972
g7015.t1_1	g6895.t1_1;iden_93.0;cov_0.930
g7016.t1_1	g6896.t1_1;iden_97.7;cov_0.977
g7017.t1_1	g6897.t1_1;iden_88.0;cov_0.880
g7018.t1_1	g3881.t1_1;iden_75.0;cov_0.750	g6898.t1_1;iden_91.4;cov_0.914
g7019.t1_1	g6899.t1_1;iden_79.1;cov_0.791
g7020.t1_1	g6900.t1_1;iden_97.9;cov_0.979
g7021.t1_1	g6901.t1_1;iden_90.2;cov_0.902
g7022.t1_1	g6902.t1_1;iden_91.3;cov_0.913
g7023.t1_1	g295.t1_1;iden_76.5;cov_0.765	g6898.t1_1;iden_75.0;cov_0.750	g6903.t1_1;iden_82.5;cov_0.825
g7024.t1_1	g6904.t1_1;iden_80.0;cov_0.800
g7025.t1_1	g6905.t1_1;iden_85.8;cov_0.858
g7026.t1_1	g6906.t1_1;iden_98.0;cov_0.980
g7027.t1_1	g6907.t1_1;iden_98.2;cov_0.982
g7028.t1_1	g6908.t1_1;iden_82.0;cov_0.820
g7029.t1_1	g6909.t1_1;iden_81.0;cov_0.810
g7030.t1_1	g3694.t1_1;iden_70.0;cov_0.700	g4509.t1_1;iden_86.7;cov_0.867	g6910.t1_1;iden_76.2;cov_0.762
g7032.t1_1	g1190.t1_1;iden_83.3;cov_0.833	g6912.t1_1;iden_91.0;cov_0.910	g8174.t1_1;iden_72.2;cov_0.722
g7033.t1_1	g6913.t1_1;iden_94.2;cov_0.942
g7034.t1_1	g6914.t1_1;iden_90.5;cov_0.905
g7035.t1_1	g6915.t1_1;iden_92.9;cov_0.929
g7036.t1_1	g6916.t1_1;iden_92.7;cov_0.927
g7037.t1_1	g6917.t1_1;iden_95.3;cov_0.953
g7038.t1_1	g6918.t1_1;iden_91.8;cov_0.918
g7039.t1_1	g6919.t1_1;iden_85.4;cov_0.854
g7040.t1_1	g6920.t1_1;iden_91.4;cov_0.914
g7041.t1_1	g6921.t1_1;iden_71.6;cov_0.716
g7042.t1_1	g6922.t1_1;iden_93.3;cov_0.933
g7043.t1_1	g6923.t1_1;iden_85.8;cov_0.858
g7044.t1_1	g6924.t1_1;iden_88.4;cov_0.884
g7045.t1_1	g6925.t1_1;iden_93.4;cov_0.934
g7046.t1_1	g6926.t1_1;iden_88.7;cov_0.887
g7047.t1_1	g6927.t1_1;iden_89.6;cov_0.896
g7048.t1_1	g6928.t1_1;iden_86.1;cov_0.861
g7049.t1_1	g6929.t1_1;iden_86.6;cov_0.866
g7050.t1_1	g6930.t1_1;iden_86.4;cov_0.864	g6931.t1_1;iden_90.8;cov_0.908
g7051.t1_1	g6932.t1_1;iden_83.6;cov_0.836
g7052.t1_1	g6933.t1_1;iden_87.4;cov_0.874
g7053.t1_1	g6934.t1_1;iden_88.6;cov_0.886
g7054.t1_1	g6935.t1_1;iden_94.1;cov_0.941
g7055.t1_1	g6936.t1_1;iden_76.6;cov_0.766
g7056.t1_1	g6937.t1_1;iden_82.7;cov_0.827
g7057.t1_1	g6938.t1_1;iden_72.7;cov_0.727
g7058.t1_1	g6939.t1_1;iden_86.8;cov_0.868
g7059.t1_1	g6940.t1_1;iden_85.8;cov_0.858
g7060.t1_1	g6941.t1_1;iden_93.1;cov_0.931
g7061.t1_1	g6942.t1_1;iden_87.4;cov_0.874
g7062.t1_1	g6943.t1_1;iden_96.1;cov_0.961
g7063.t1_1	g6944.t1_1;iden_84.3;cov_0.843
g7064.t1_1	g6945.t1_1;iden_81.2;cov_0.812
g7065.t1_1	g6946.t1_1;iden_92.0;cov_0.920
g7066.t1_1	g6947.t1_1;iden_97.8;cov_0.978
g7067.t1_1	g6948.t1_1;iden_87.1;cov_0.871	g8988.t1_1;iden_78.9;cov_0.789
g7068.t1_1	g6949.t1_1;iden_82.4;cov_0.824
g7069.t1_1	g6950.t1_1;iden_92.7;cov_0.927
g7070.t1_1	g6951.t1_1;iden_94.3;cov_0.943
g7071.t1_1	g6952.t1_1;iden_80.4;cov_0.804
g7072.t1_1	g6953.t1_1;iden_98.4;cov_0.984
g7073.t1_1	g6954.t1_1;iden_79.6;cov_0.796
g7074.t1_1	g6955.t1_1;iden_83.8;cov_0.838
g7075.t1_1	g6956.t1_1;iden_82.0;cov_0.820
g7076.t1_1	g3070.t1_1;iden_80.1;cov_0.801	g4986.t1_1;iden_80.1;cov_0.801
g7077.t1_1	g3071.t1_1;iden_88.0;cov_0.880	g4987.t1_1;iden_88.0;cov_0.880
g7078.t1_1	g3073.t1_1;iden_82.3;cov_0.823	g4989.t1_1;iden_82.3;cov_0.823
g7079.t1_1	g2326.t1_1;iden_82.3;cov_0.823	g3074.t1_1;iden_79.0;cov_0.790	g3760.t1_1;iden_76.6;cov_0.766	g4990.t1_1;iden_79.0;cov_0.790	g669.t1_1;iden_76.6;cov_0.766	g7088.t1_1;iden_73.3;cov_0.733	g7120.t1_1;iden_70.5;cov_0.705
g7080.t1_1	g3075.t1_1;iden_80.1;cov_0.801	g4991.t1_1;iden_80.1;cov_0.801
g7081.t1_1	g2328.t1_1;iden_100.0;cov_1.000
g7082.t1_1	g2329.t1_1;iden_99.8;cov_0.998	g4320.t1_1;iden_92.4;cov_0.924
g7083.t1_1	g2330.t1_1;iden_100.0;cov_1.000	g4321.t1_1;iden_86.2;cov_0.862
g7084.t1_1	g2331.t1_1;iden_100.0;cov_1.000	g4322.t1_1;iden_74.1;cov_0.741
g7085.t1_1	g2332.t1_1;iden_100.0;cov_1.000	g4323.t1_1;iden_89.9;cov_0.899
g7086.t1_1	g2333.t1_1;iden_100.0;cov_1.000	g8285.t1_1;iden_72.6;cov_0.726
g678.t1_1	g4053.t1_1;iden_73.2;cov_0.732	g4996.t1_1;iden_100.0;cov_1.000	g4997.t1_1;iden_97.1;cov_0.971	g8759.t1_1;iden_73.2;cov_0.732	g8760.t1_1;iden_80.6;cov_0.806
g679.t1_1	g4998.t1_1;iden_87.3;cov_0.873
g680.t1_1	g2476.t1_1;iden_80.7;cov_0.807	g4999.t1_1;iden_91.0;cov_0.910	g6239.t1_1;iden_80.5;cov_0.805
g681.t1_1	g5000.t1_1;iden_100.0;cov_1.000
g682.t1_1	g5001.t1_1;iden_78.3;cov_0.783
g683.t1_1	g5002.t1_1;iden_92.0;cov_0.920
g684.t1_1	g5003.t1_1;iden_87.0;cov_0.870
g685.t1_1	g5004.t1_1;iden_90.0;cov_0.900
g686.t1_1	g5005.t1_1;iden_88.7;cov_0.887
g687.t1_1	g5006.t1_1;iden_89.4;cov_0.894
g688.t1_1	g1312.t1_1;iden_81.2;cov_0.812	g5007.t1_1;iden_90.9;cov_0.909
g689.t1_1	g5008.t1_1;iden_84.9;cov_0.849
g690.t1_1	g5009.t1_1;iden_98.5;cov_0.985
g691.t1_1	g5010.t1_1;iden_88.2;cov_0.882
g692.t1_1	g5011.t1_1;iden_96.4;cov_0.964
g693.t1_1	g5012.t1_1;iden_89.1;cov_0.891
g694.t1_1	g5013.t1_1;iden_88.6;cov_0.886
g695.t1_1	g5014.t1_1;iden_93.2;cov_0.932
g696.t1_1	g5015.t1_1;iden_94.7;cov_0.947
g697.t1_1	g5016.t1_1;iden_96.5;cov_0.965
g698.t1_1	g5017.t1_1;iden_91.1;cov_0.911
g699.t1_1	g5018.t1_1;iden_88.5;cov_0.885
g700.t1_1	g5019.t1_1;iden_80.3;cov_0.803
g701.t1_1	g5020.t1_1;iden_90.7;cov_0.907
g702.t1_1	g5021.t1_1;iden_91.5;cov_0.915
g703.t1_1	g5022.t1_1;iden_87.8;cov_0.878
g704.t1_1	g5023.t1_1;iden_92.7;cov_0.927
g705.t1_1	g5024.t1_1;iden_92.1;cov_0.921
g706.t1_1	g5025.t1_1;iden_85.7;cov_0.857
g707.t1_1	g5026.t1_1;iden_80.7;cov_0.807
g708.t1_1	g5027.t1_1;iden_77.6;cov_0.776
g709.t1_1	g5028.t1_1;iden_91.8;cov_0.918
g710.t1_1	g5029.t1_1;iden_92.5;cov_0.925
g711.t1_1	g5030.t1_1;iden_95.3;cov_0.953
g712.t1_1	g5031.t1_1;iden_95.9;cov_0.959
g713.t1_1	g5032.t1_1;iden_94.6;cov_0.946
g714.t1_1	g5033.t1_1;iden_92.8;cov_0.928
g715.t1_1	g5034.t1_1;iden_90.4;cov_0.904
g716.t1_1	g5035.t1_1;iden_88.3;cov_0.883
g717.t1_1	g5036.t1_1;iden_85.1;cov_0.851
g718.t1_1	g5037.t1_1;iden_83.9;cov_0.839
g719.t1_1	g5038.t1_1;iden_79.3;cov_0.793
g720.t1_1	g5039.t1_1;iden_94.4;cov_0.944
g721.t1_1	g5040.t1_1;iden_90.0;cov_0.900
g722.t1_1	g5041.t1_1;iden_93.1;cov_0.931
g723.t1_1	g5042.t1_1;iden_80.0;cov_0.800
g724.t1_1	g5043.t1_1;iden_94.9;cov_0.949
g725.t1_1	g5044.t1_1;iden_94.1;cov_0.941
g726.t1_1	g5045.t1_1;iden_93.3;cov_0.933
g727.t1_1	g5046.t1_1;iden_89.4;cov_0.894
g728.t1_1	g5047.t1_1;iden_93.1;cov_0.931
g729.t1_1	g5048.t1_1;iden_90.1;cov_0.901
g730.t1_1	g5049.t1_1;iden_100.0;cov_1.000
g731.t1_1	g5050.t1_1;iden_91.2;cov_0.912
g732.t1_1	g5051.t1_1;iden_83.0;cov_0.830
g733.t1_1	g5052.t1_1;iden_93.1;cov_0.931
g734.t1_1	g5053.t1_1;iden_93.3;cov_0.933	g5065.t1_1;iden_71.4;cov_0.714	g747.t1_1;iden_71.4;cov_0.714
g735.t1_1	g5054.t1_1;iden_75.9;cov_0.759
g736.t1_1	g5055.t1_1;iden_83.9;cov_0.839
g737.t1_1	g5056.t1_1;iden_94.2;cov_0.942
g739.t1_1	g5057.t1_1;iden_85.0;cov_0.850
g740.t1_1	g5058.t1_1;iden_87.7;cov_0.877
g741.t1_1	g4353.t1_1;iden_78.6;cov_0.786
g742.t1_1	g5060.t1_1;iden_99.2;cov_0.992
g743.t1_1	g5061.t1_1;iden_95.7;cov_0.957
g744.t1_1	g5062.t1_1;iden_95.7;cov_0.957
g745.t1_1	g5063.t1_1;iden_97.4;cov_0.974
g746.t1_1	g5064.t1_1;iden_87.2;cov_0.872
g747.t1_1	g199.t1_1;iden_100.0;cov_1.000	g3283.t1_1;iden_100.0;cov_1.000	g5053.t1_1;iden_71.4;cov_0.714	g5065.t1_1;iden_94.3;cov_0.943	g734.t1_1;iden_71.4;cov_0.714
g748.t1_1	g3049.t1_1;iden_70.4;cov_0.704	g3614.t1_1;iden_75.0;cov_0.750	g4293.t1_1;iden_71.4;cov_0.714	g5066.t1_1;iden_81.4;cov_0.814	g5568.t1_1;iden_82.4;cov_0.824	g6722.t1_1;iden_76.0;cov_0.760	g6722.t1_1;iden_80.8;cov_0.808	g7283.t1_1;iden_78.6;cov_0.786	g7656.t1_1;iden_72.0;cov_0.720
g749.t1_1	g5067.t1_1;iden_94.4;cov_0.944
g750.t1_1	g5068.t1_1;iden_94.3;cov_0.943
g751.t1_1	g5069.t1_1;iden_92.9;cov_0.929
g752.t1_1	g5070.t1_1;iden_91.5;cov_0.915
g753.t1_1	g5071.t1_1;iden_95.8;cov_0.958
g754.t1_1	g5072.t1_1;iden_91.0;cov_0.910
g755.t1_1	g5073.t1_1;iden_80.6;cov_0.806
g756.t1_1	g5074.t1_1;iden_85.0;cov_0.850
g757.t1_1	g5075.t1_1;iden_85.6;cov_0.856
g758.t1_1	g5076.t1_1;iden_95.5;cov_0.955
g759.t1_1	g5077.t1_1;iden_85.6;cov_0.856
g760.t1_1	g5078.t1_1;iden_90.1;cov_0.901
g761.t1_1	g5079.t1_1;iden_94.0;cov_0.940
g762.t1_1	g5080.t1_1;iden_90.7;cov_0.907
g763.t1_1	g5081.t1_1;iden_93.2;cov_0.932
g764.t1_1	g5082.t1_1;iden_92.0;cov_0.920
g765.t1_1	g5083.t1_1;iden_87.6;cov_0.876
g766.t1_1	g5084.t1_1;iden_81.6;cov_0.816
g767.t1_1	g5085.t1_1;iden_86.2;cov_0.862
g768.t1_1	g5086.t1_1;iden_94.4;cov_0.944
g769.t1_1	g5087.t1_1;iden_95.9;cov_0.959
g770.t1_1	g5088.t1_1;iden_95.0;cov_0.950
g771.t1_1	g5089.t1_1;iden_90.2;cov_0.902
g772.t1_1	g3347.t1_1;iden_70.6;cov_0.706	g5090.t1_1;iden_94.0;cov_0.940
g773.t1_1	g5091.t1_1;iden_78.0;cov_0.780
g774.t1_1	g5092.t1_1;iden_96.3;cov_0.963
g775.t1_1	g5093.t1_1;iden_83.1;cov_0.831
g777.t1_1	g5094.t1_1;iden_87.4;cov_0.874
g778.t1_1	g5095.t1_1;iden_95.8;cov_0.958
g779.t1_1	g5095.t1_1;iden_95.2;cov_0.952
g780.t1_1	g5096.t1_1;iden_95.6;cov_0.956
g781.t1_1	g5097.t1_1;iden_87.5;cov_0.875
g782.t1_1	g5098.t1_1;iden_93.9;cov_0.939
g783.t1_1	g5099.t1_1;iden_97.1;cov_0.971
g784.t1_1	g5100.t1_1;iden_81.2;cov_0.812
g785.t1_1	g5101.t1_1;iden_95.4;cov_0.954
g786.t1_1	g5102.t1_1;iden_84.4;cov_0.844
g787.t1_1	g5103.t1_1;iden_95.2;cov_0.952
g788.t1_1	g5104.t1_1;iden_89.6;cov_0.896
g789.t1_1	g5105.t1_1;iden_79.6;cov_0.796
g790.t1_1	g5106.t1_1;iden_97.6;cov_0.976
g791.t1_1	g5107.t1_1;iden_90.0;cov_0.900
g792.t1_1	g5108.t1_1;iden_86.7;cov_0.867
g793.t1_1	g5109.t1_1;iden_84.2;cov_0.842
g794.t1_1	g5110.t1_1;iden_98.4;cov_0.984
g795.t1_1	g5111.t1_1;iden_93.9;cov_0.939
g796.t1_1	g5112.t1_1;iden_92.3;cov_0.923
g797.t1_1	g5113.t1_1;iden_93.1;cov_0.931
g798.t1_1	g5114.t1_1;iden_88.4;cov_0.884
g799.t1_1	g5115.t1_1;iden_84.5;cov_0.845
g800.t1_1	g5116.t1_1;iden_90.1;cov_0.901
g802.t1_1	g5118.t1_1;iden_97.1;cov_0.971
g803.t1_1	g5119.t1_1;iden_90.7;cov_0.907
g804.t1_1	g5120.t1_1;iden_83.3;cov_0.833
g805.t1_1	g2842.t1_1;iden_74.1;cov_0.741	g3529.t1_1;iden_72.5;cov_0.725	g442.t1_1;iden_72.0;cov_0.720	g5121.t1_1;iden_93.0;cov_0.930	g6603.t1_1;iden_74.7;cov_0.747
g807.t1_1	g5123.t1_1;iden_82.3;cov_0.823
g808.t1_1	g5125.t1_1;iden_92.3;cov_0.923
g809.t1_1	g5126.t1_1;iden_92.7;cov_0.927
g810.t1_1	g5127.t1_1;iden_85.2;cov_0.852
g811.t1_1	g5128.t1_1;iden_93.1;cov_0.931
g812.t1_1	g5129.t1_1;iden_81.7;cov_0.817
g813.t1_1	g5130.t1_1;iden_96.1;cov_0.961
g814.t1_1	g5131.t1_1;iden_86.2;cov_0.862
g815.t1_1	g5132.t1_1;iden_85.4;cov_0.854
g816.t1_1	g5133.t1_1;iden_92.3;cov_0.923
g817.t1_1	g5134.t1_1;iden_88.3;cov_0.883
g818.t1_1	g5135.t1_1;iden_82.4;cov_0.824
g819.t1_1	g5136.t1_1;iden_97.7;cov_0.977
g820.t1_1	g5137.t1_1;iden_84.8;cov_0.848
g821.t1_1	g5138.t1_1;iden_95.1;cov_0.951
g822.t1_1	g5139.t1_1;iden_91.8;cov_0.918
g823.t1_1	g5140.t1_1;iden_93.0;cov_0.930
g824.t1_1	g5141.t1_1;iden_93.5;cov_0.935
g826.t1_1	g5143.t1_1;iden_98.4;cov_0.984
g827.t1_1	g5144.t1_1;iden_86.6;cov_0.866
g828.t1_1	g5145.t1_1;iden_91.5;cov_0.915
g829.t1_1	g1026.t1_1;iden_71.4;cov_0.714	g2303.t1_1;iden_87.5;cov_0.875	g3121.t1_1;iden_93.3;cov_0.933	g5146.t1_1;iden_83.1;cov_0.831
g830.t1_1	g5147.t1_1;iden_89.8;cov_0.898
g831.t1_1	g5148.t1_1;iden_88.8;cov_0.888
g832.t1_1	g5149.t1_1;iden_76.7;cov_0.767
g833.t1_1	g5150.t1_1;iden_83.4;cov_0.834
g834.t1_1	g1383.t1_1;iden_81.2;cov_0.812	g1643.t1_1;iden_71.4;cov_0.714	g3049.t1_1;iden_72.2;cov_0.722	g3582.t1_1;iden_70.8;cov_0.708	g3703.t1_1;iden_76.5;cov_0.765	g4888.t1_1;iden_71.8;cov_0.718	g5151.t1_1;iden_79.0;cov_0.790	g8052.t1_1;iden_72.2;cov_0.722
g835.t1_1	g5152.t1_1;iden_97.2;cov_0.972
g836.t1_1	g5153.t1_1;iden_83.8;cov_0.838
g837.t1_1	g5154.t1_1;iden_92.3;cov_0.923
g838.t1_1	g5155.t1_1;iden_73.7;cov_0.737
g839.t1_1	g5156.t1_1;iden_88.3;cov_0.883
g840.t1_1	g5157.t1_1;iden_80.0;cov_0.800
g841.t1_1	g5158.t1_1;iden_91.1;cov_0.911
g842.t1_1	g5159.t1_1;iden_80.1;cov_0.801
g843.t1_1	g5160.t1_1;iden_89.6;cov_0.896
g844.t1_1	g5161.t1_1;iden_92.2;cov_0.922
g845.t1_1	g5162.t1_1;iden_79.9;cov_0.799
g846.t1_1	g247.t1_1;iden_76.9;cov_0.769	g5163.t1_1;iden_88.2;cov_0.882
g847.t1_1	g5164.t1_1;iden_88.6;cov_0.886
g848.t1_1	g5165.t1_1;iden_87.1;cov_0.871
g849.t1_1	g5166.t1_1;iden_96.6;cov_0.966
g850.t1_1	g5167.t1_1;iden_85.8;cov_0.858
g851.t1_1	g5168.t1_1;iden_86.7;cov_0.867
g852.t1_1	g5169.t1_1;iden_84.9;cov_0.849
g853.t1_1	g5170.t1_1;iden_83.2;cov_0.832
g854.t1_1	g5171.t1_1;iden_90.2;cov_0.902
g855.t1_1	g5172.t1_1;iden_82.2;cov_0.822
g856.t1_1	g5173.t1_1;iden_86.6;cov_0.866
g857.t1_1	g5174.t1_1;iden_87.4;cov_0.874
g858.t1_1	g5175.t1_1;iden_90.9;cov_0.909
g859.t1_1	g5176.t1_1;iden_87.7;cov_0.877	g5177.t1_1;iden_86.6;cov_0.866
g860.t1_1	g5178.t1_1;iden_88.6;cov_0.886
g861.t1_1	g5179.t1_1;iden_88.9;cov_0.889
g863.t1_1	g5181.t1_1;iden_91.7;cov_0.917	g5188.t1_1;iden_91.7;cov_0.917
g864.t1_1	g5182.t1_1;iden_90.8;cov_0.908	g5189.t1_1;iden_90.8;cov_0.908
g865.t1_1	g5183.t1_1;iden_88.1;cov_0.881	g5190.t1_1;iden_88.1;cov_0.881
g866.t1_1	g5184.t1_1;iden_92.3;cov_0.923	g5191.t1_1;iden_92.3;cov_0.923
g867.t1_1	g5185.t1_1;iden_80.8;cov_0.808	g5192.t1_1;iden_80.8;cov_0.808
g868.t1_1	g5186.t1_1;iden_98.6;cov_0.986	g5193.t1_1;iden_98.6;cov_0.986
g870.t1_1	g5195.t1_1;iden_87.8;cov_0.878
g872.t1_1	g5197.t1_1;iden_87.4;cov_0.874
g873.t1_1	g5198.t1_1;iden_92.7;cov_0.927
g874.t1_1	g5199.t1_1;iden_93.3;cov_0.933
g875.t1_1	g5200.t1_1;iden_99.1;cov_0.991
g876.t1_1	g1962.t1_1;iden_72.2;cov_0.722	g1962.t1_1;iden_73.7;cov_0.737	g5201.t1_1;iden_78.7;cov_0.787	g5202.t1_1;iden_97.6;cov_0.976
g877.t1_1	g5203.t1_1;iden_80.5;cov_0.805
g878.t1_1	g5204.t1_1;iden_70.6;cov_0.706
g879.t1_1	g5205.t1_1;iden_95.6;cov_0.956
g880.t1_1	g5206.t1_1;iden_84.2;cov_0.842
g881.t1_1	g5207.t1_1;iden_91.5;cov_0.915
g882.t1_1	g5208.t1_1;iden_90.1;cov_0.901
g883.t1_1	g5210.t1_1;iden_96.3;cov_0.963
g884.t1_1	g5211.t1_1;iden_91.6;cov_0.916
g885.t1_1	g5212.t1_1;iden_85.4;cov_0.854
g886.t1_1	g5213.t1_1;iden_92.8;cov_0.928
g887.t1_1	g5214.t1_1;iden_87.7;cov_0.877
g888.t1_1	g5215.t1_1;iden_90.6;cov_0.906
g889.t1_1	g5216.t1_1;iden_92.7;cov_0.927
g890.t1_1	g5217.t1_1;iden_93.2;cov_0.932
g891.t1_1	g5218.t1_1;iden_89.5;cov_0.895
g892.t1_1	g5219.t1_1;iden_82.3;cov_0.823
g893.t1_1	g4888.t1_1;iden_80.0;cov_0.800	g5220.t1_1;iden_93.7;cov_0.937
g894.t1_1	g5220.t1_1;iden_87.1;cov_0.871
g895.t1_1	g5221.t1_1;iden_97.2;cov_0.972
g896.t1_1	g5222.t1_1;iden_94.8;cov_0.948
g897.t1_1	g5223.t1_1;iden_83.1;cov_0.831
g898.t1_1	g5224.t1_1;iden_86.2;cov_0.862
g899.t1_1	g5225.t1_1;iden_96.4;cov_0.964
g900.t1_1	g5226.t1_1;iden_86.6;cov_0.866
g901.t1_1	g5227.t1_1;iden_88.5;cov_0.885
g902.t1_1	g5228.t1_1;iden_90.2;cov_0.902
g903.t1_1	g5229.t1_1;iden_89.5;cov_0.895
g904.t1_1	g5230.t1_1;iden_89.4;cov_0.894	g6207.t1_1;iden_91.7;cov_0.917
g905.t1_1	g5231.t1_1;iden_92.5;cov_0.925
g906.t1_1	g5232.t1_1;iden_77.8;cov_0.778
g907.t1_1	g5233.t1_1;iden_100.0;cov_1.000
g908.t1_1	g5234.t1_1;iden_87.3;cov_0.873
g909.t1_1	g5235.t1_1;iden_81.0;cov_0.810
g912.t1_1	g5238.t1_1;iden_88.6;cov_0.886
g913.t1_1	g5239.t1_1;iden_73.3;cov_0.733
g914.t1_1	g5240.t1_1;iden_81.8;cov_0.818
g915.t1_1	g5241.t1_1;iden_95.5;cov_0.955
g916.t1_1	g5242.t1_1;iden_94.6;cov_0.946
g917.t1_1	g5243.t1_1;iden_90.1;cov_0.901
g918.t1_1	g5244.t1_1;iden_95.1;cov_0.951
g919.t1_1	g5245.t1_1;iden_89.1;cov_0.891
g920.t1_1	g5246.t1_1;iden_81.6;cov_0.816
g921.t1_1	g5247.t1_1;iden_91.0;cov_0.910
g922.t1_1	g5248.t1_1;iden_85.9;cov_0.859
g923.t1_1	g5249.t1_1;iden_91.2;cov_0.912
g924.t1_1	g5250.t1_1;iden_84.4;cov_0.844
g925.t1_1	g4226.t1_1;iden_72.2;cov_0.722	g4302.t1_1;iden_72.7;cov_0.727	g5251.t1_1;iden_80.9;cov_0.809
g926.t1_1	g5252.t1_1;iden_87.4;cov_0.874
g927.t1_1	g5253.t1_1;iden_90.5;cov_0.905
g928.t1_1	g5254.t1_1;iden_91.3;cov_0.913
g929.t1_1	g5255.t1_1;iden_90.2;cov_0.902
g930.t1_1	g5256.t1_1;iden_95.0;cov_0.950
g931.t1_1	g5257.t1_1;iden_92.0;cov_0.920
g932.t1_1	g5258.t1_1;iden_82.8;cov_0.828
g933.t1_1	g5259.t1_1;iden_87.0;cov_0.870
g934.t1_1	g5260.t1_1;iden_87.5;cov_0.875
g935.t1_1	g2490.t1_1;iden_100.0;cov_1.000	g5261.t1_1;iden_100.0;cov_1.000	g5311.t1_1;iden_100.0;cov_1.000	g5311.t1_1;iden_98.7;cov_0.987	g6254.t1_1;iden_100.0;cov_1.000	g988.t1_1;iden_100.0;cov_1.000	g988.t1_1;iden_96.1;cov_0.961	g988.t1_1;iden_98.7;cov_0.987
g936.t1_1	g5262.t1_1;iden_87.9;cov_0.879
g937.t1_1	g5263.t1_1;iden_86.4;cov_0.864
g938.t1_1	g5264.t1_1;iden_90.9;cov_0.909
g939.t1_1	g1664.t1_1;iden_83.4;cov_0.834
g940.t1_1	g5265.t1_1;iden_84.9;cov_0.849
g941.t1_1	g5266.t1_1;iden_95.8;cov_0.958
g942.t1_1	g5267.t1_1;iden_86.6;cov_0.866
g943.t1_1	g5268.t1_1;iden_88.6;cov_0.886
g944.t1_1	g5269.t1_1;iden_84.9;cov_0.849
g945.t1_1	g5270.t1_1;iden_91.9;cov_0.919
g946.t1_1	g5271.t1_1;iden_92.6;cov_0.926
g947.t1_1	g5272.t1_1;iden_83.8;cov_0.838
g948.t1_1	g5273.t1_1;iden_89.8;cov_0.898
g949.t1_1	g5274.t1_1;iden_90.3;cov_0.903
g950.t1_1	g5275.t1_1;iden_92.1;cov_0.921
g951.t1_1	g5276.t1_1;iden_84.5;cov_0.845
g952.t1_1	g3084.t1_1;iden_92.5;cov_0.925
g953.t1_1	g5277.t1_1;iden_89.2;cov_0.892
g954.t1_1	g5278.t1_1;iden_76.3;cov_0.763
g955.t1_1	g5279.t1_1;iden_90.9;cov_0.909
g956.t1_1	g5280.t1_1;iden_95.9;cov_0.959
g957.t1_1	g5281.t1_1;iden_94.4;cov_0.944
g958.t1_1	g5282.t1_1;iden_88.2;cov_0.882
g959.t1_1	g5283.t1_1;iden_89.8;cov_0.898
g960.t1_1	g5284.t1_1;iden_96.6;cov_0.966
g961.t1_1	g5285.t1_1;iden_93.0;cov_0.930
g962.t1_1	g3822.t1_1;iden_71.4;cov_0.714	g5286.t1_1;iden_91.1;cov_0.911
g963.t1_1	g5287.t1_1;iden_90.2;cov_0.902
g964.t1_1	g5288.t1_1;iden_94.2;cov_0.942
g965.t1_1	g5289.t1_1;iden_88.5;cov_0.885
g966.t1_1	g5290.t1_1;iden_71.8;cov_0.718
g968.t1_1	g5292.t1_1;iden_77.6;cov_0.776
g969.t1_1	g5292.t1_1;iden_78.2;cov_0.782
g970.t1_1	g5292.t1_1;iden_85.1;cov_0.851
g971.t1_1	g5293.t1_1;iden_91.8;cov_0.918
g972.t1_1	g5294.t1_1;iden_81.8;cov_0.818
g973.t1_1	g5295.t1_1;iden_87.1;cov_0.871
g974.t1_1	g5296.t1_1;iden_91.3;cov_0.913
g975.t1_1	g5297.t1_1;iden_97.2;cov_0.972
g977.t1_1	g5298.t1_1;iden_79.5;cov_0.795
g978.t1_1	g5299.t1_1;iden_89.5;cov_0.895
g979.t1_1	g5300.t1_1;iden_92.8;cov_0.928
g980.t1_1	g5301.t1_1;iden_94.6;cov_0.946	g8669.t1_1;iden_72.2;cov_0.722
g981.t1_1	g5302.t1_1;iden_96.9;cov_0.969
g982.t1_1	g5303.t1_1;iden_95.7;cov_0.957
g983.t1_1	g5304.t1_1;iden_80.9;cov_0.809
g984.t1_1	g5305.t1_1;iden_95.5;cov_0.955
g985.t1_1	g5307.t1_1;iden_96.2;cov_0.962
g986.t1_1	g5308.t1_1;iden_93.7;cov_0.937	g5309.t1_1;iden_99.2;cov_0.992
g987.t1_1	g5310.t1_1;iden_90.5;cov_0.905
g988.t1_1	g2490.t1_1;iden_100.0;cov_1.000	g2490.t1_1;iden_97.4;cov_0.974	g5261.t1_1;iden_100.0;cov_1.000	g5261.t1_1;iden_96.1;cov_0.961	g5261.t1_1;iden_98.7;cov_0.987	g5311.t1_1;iden_98.9;cov_0.989	g5311.t1_1;iden_99.3;cov_0.993	g6254.t1_1;iden_100.0;cov_1.000	g6254.t1_1;iden_97.4;cov_0.974	g935.t1_1;iden_100.0;cov_1.000	g935.t1_1;iden_96.1;cov_0.961	g935.t1_1;iden_98.7;cov_0.987
g989.t1_1	g5312.t1_1;iden_77.3;cov_0.773
g990.t1_1	g5313.t1_1;iden_82.5;cov_0.825
g991.t1_1	g5314.t1_1;iden_92.5;cov_0.925
g993.t1_1	g5316.t1_1;iden_85.1;cov_0.851
g994.t1_1	g5317.t1_1;iden_86.9;cov_0.869
g995.t1_1	g5318.t1_1;iden_93.9;cov_0.939
g996.t1_1	g5319.t1_1;iden_88.1;cov_0.881
g997.t1_1	g5320.t1_1;iden_74.9;cov_0.749
g998.t1_1	g5321.t1_1;iden_87.6;cov_0.876
g999.t1_1	g5322.t1_1;iden_96.6;cov_0.966
g1000.t1_1	g5323.t1_1;iden_73.7;cov_0.737
g1001.t1_1	g5324.t1_1;iden_93.5;cov_0.935
g1002.t1_1	g5325.t1_1;iden_85.7;cov_0.857
g1003.t1_1	g5326.t1_1;iden_79.4;cov_0.794	g5326.t1_1;iden_80.0;cov_0.800	g5326.t1_1;iden_82.9;cov_0.829	g5326.t1_1;iden_91.4;cov_0.914
g1004.t1_1	g5327.t1_1;iden_96.7;cov_0.967
g1005.t1_1	g5328.t1_1;iden_93.5;cov_0.935
g1006.t1_1	g5329.t1_1;iden_94.2;cov_0.942
g1007.t1_1	g5330.t1_1;iden_88.8;cov_0.888
g1008.t1_1	g5331.t1_1;iden_82.1;cov_0.821
g1009.t1_1	g5332.t1_1;iden_91.2;cov_0.912
g1010.t1_1	g263.t1_1;iden_77.8;cov_0.778	g396.t1_1;iden_73.9;cov_0.739	g4479.t1_1;iden_100.0;cov_1.000	g4479.t1_1;iden_92.3;cov_0.923	g5333.t1_1;iden_84.3;cov_0.843
g1011.t1_1	g5334.t1_1;iden_85.8;cov_0.858
g1012.t1_1	g5335.t1_1;iden_85.2;cov_0.852
g1013.t1_1	g5336.t1_1;iden_78.5;cov_0.785
g1014.t1_1	g5337.t1_1;iden_97.6;cov_0.976
g1015.t1_1	g5338.t1_1;iden_86.3;cov_0.863
g1016.t1_1	g5339.t1_1;iden_89.9;cov_0.899
g1017.t1_1	g5340.t1_1;iden_92.8;cov_0.928
g1018.t1_1	g5341.t1_1;iden_91.2;cov_0.912
g1019.t1_1	g5342.t1_1;iden_91.7;cov_0.917
g1020.t1_1	g5343.t1_1;iden_88.4;cov_0.884
g1021.t1_1	g5344.t1_1;iden_96.3;cov_0.963
g1022.t1_1	g254.t1_1;iden_71.4;cov_0.714	g5345.t1_1;iden_88.1;cov_0.881	g5758.t1_1;iden_73.7;cov_0.737	g7674.t1_1;iden_70.0;cov_0.700
g1023.t1_1	g5346.t1_1;iden_86.9;cov_0.869
g1024.t1_1	g5347.t1_1;iden_87.4;cov_0.874
g1025.t1_1	g5348.t1_1;iden_82.4;cov_0.824
g1026.t1_1	g1066.t1_1;iden_76.2;cov_0.762	g254.t1_1;iden_93.3;cov_0.933	g2552.t1_1;iden_73.7;cov_0.737	g5349.t1_1;iden_81.7;cov_0.817	g7283.t1_1;iden_76.2;cov_0.762	g7595.t1_1;iden_77.8;cov_0.778	g829.t1_1;iden_71.4;cov_0.714	g8712.t1_1;iden_72.2;cov_0.722
g1027.t1_1	g5350.t1_1;iden_100.0;cov_1.000
g1028.t1_1	g5351.t1_1;iden_94.6;cov_0.946
g1029.t1_1	g1427.t1_1;iden_70.7;cov_0.707	g5352.t1_1;iden_94.2;cov_0.942
g1030.t1_1	g5353.t1_1;iden_95.2;cov_0.952
g1031.t1_1	g5354.t1_1;iden_95.9;cov_0.959
g1032.t1_1	g5355.t1_1;iden_93.9;cov_0.939
g1033.t1_1	g5356.t1_1;iden_92.5;cov_0.925
g1034.t1_1	g5357.t1_1;iden_90.5;cov_0.905
g1035.t1_1	g5358.t1_1;iden_98.0;cov_0.980
g1036.t1_1	g5359.t1_1;iden_93.3;cov_0.933
g1037.t1_1	g5360.t1_1;iden_92.0;cov_0.920
g1038.t1_1	g5361.t1_1;iden_82.0;cov_0.820
g1039.t1_1	g5362.t1_1;iden_100.0;cov_1.000
g1040.t1_1	g5363.t1_1;iden_99.1;cov_0.991
g1041.t1_1	g5364.t1_1;iden_91.1;cov_0.911
g1042.t1_1	g5365.t1_1;iden_96.1;cov_0.961
g1043.t1_1	g5366.t1_1;iden_95.3;cov_0.953
g1044.t1_1	g5367.t1_1;iden_99.3;cov_0.993
g1045.t1_1	g5368.t1_1;iden_89.5;cov_0.895
g1046.t1_1	g5369.t1_1;iden_81.1;cov_0.811
g1047.t1_1	g5370.t1_1;iden_85.5;cov_0.855
g1048.t1_1	g5371.t1_1;iden_88.7;cov_0.887
g1049.t1_1	g5372.t1_1;iden_94.1;cov_0.941
g1050.t1_1	g5373.t1_1;iden_87.3;cov_0.873
g1052.t1_1	g5374.t1_1;iden_87.5;cov_0.875
g1053.t1_1	g5375.t1_1;iden_81.0;cov_0.810
g1054.t1_1	g5376.t1_1;iden_92.1;cov_0.921
g1055.t1_1	g5377.t1_1;iden_89.8;cov_0.898
g1056.t1_1	g5378.t1_1;iden_88.7;cov_0.887
g1057.t1_1	g5379.t1_1;iden_100.0;cov_1.000
g1058.t1_1	g5380.t1_1;iden_88.0;cov_0.880
g1059.t1_1	g5381.t1_1;iden_87.9;cov_0.879
g1060.t1_1	g5382.t1_1;iden_87.9;cov_0.879
g1061.t1_1	g5383.t1_1;iden_93.4;cov_0.934
g1062.t1_1	g5384.t1_1;iden_78.9;cov_0.789
g1063.t1_1	g5385.t1_1;iden_90.0;cov_0.900
g1064.t1_1	g5386.t1_1;iden_85.0;cov_0.850
g1065.t1_1	g5387.t1_1;iden_93.8;cov_0.938
g1066.t1_1	g1026.t1_1;iden_76.2;cov_0.762	g4226.t1_1;iden_70.0;cov_0.700	g5388.t1_1;iden_77.3;cov_0.773
g1067.t1_1	g5389.t1_1;iden_75.6;cov_0.756
g1068.t1_1	g5390.t1_1;iden_84.5;cov_0.845
g1069.t1_1	g5391.t1_1;iden_88.8;cov_0.888
g1070.t1_1	g5392.t1_1;iden_83.8;cov_0.838
g1071.t1_1	g5393.t1_1;iden_95.9;cov_0.959
g1072.t1_1	g5394.t1_1;iden_78.8;cov_0.788
g1073.t1_1	g5395.t1_1;iden_88.7;cov_0.887
g1074.t1_1	g5396.t1_1;iden_79.8;cov_0.798
g1075.t1_1	g5397.t1_1;iden_96.7;cov_0.967
g1076.t1_1	g5398.t1_1;iden_90.2;cov_0.902
g1077.t1_1	g5399.t1_1;iden_87.1;cov_0.871
g1078.t1_1	g5400.t1_1;iden_91.5;cov_0.915	g5401.t1_1;iden_92.2;cov_0.922
g1079.t1_1	g5402.t1_1;iden_94.4;cov_0.944
g1080.t1_1	g5403.t1_1;iden_83.4;cov_0.834
g1081.t1_1	g5405.t1_1;iden_96.0;cov_0.960
g1082.t1_1	g5406.t1_1;iden_89.9;cov_0.899
g1083.t1_1	g5407.t1_1;iden_94.0;cov_0.940
g1084.t1_1	g5408.t1_1;iden_78.0;cov_0.780
g1085.t1_1	g5409.t1_1;iden_83.2;cov_0.832
g1086.t1_1	g5410.t1_1;iden_92.8;cov_0.928
g1087.t1_1	g5411.t1_1;iden_99.1;cov_0.991
g1088.t1_1	g5412.t1_1;iden_93.1;cov_0.931
g1089.t1_1	g5413.t1_1;iden_86.8;cov_0.868
g1090.t1_1	g5414.t1_1;iden_87.3;cov_0.873
g1091.t1_1	g5414.t1_1;iden_92.9;cov_0.929
g1092.t1_1	g5415.t1_1;iden_87.7;cov_0.877
g1093.t1_1	g5416.t1_1;iden_89.2;cov_0.892
g1094.t1_1	g5417.t1_1;iden_94.8;cov_0.948
g1095.t1_1	g5418.t1_1;iden_85.4;cov_0.854
g1096.t1_1	g5419.t1_1;iden_97.1;cov_0.971
g1097.t1_1	g5420.t1_1;iden_95.1;cov_0.951
g1098.t1_1	g5421.t1_1;iden_90.8;cov_0.908
g1099.t1_1	g5422.t1_1;iden_84.2;cov_0.842
g1100.t1_1	g5423.t1_1;iden_92.6;cov_0.926
g1101.t1_1	g5424.t1_1;iden_91.8;cov_0.918
g1102.t1_1	g5425.t1_1;iden_91.9;cov_0.919
g1103.t1_1	g5426.t1_1;iden_84.6;cov_0.846
g1105.t1_1	g5428.t1_1;iden_95.1;cov_0.951
g1106.t1_1	g5430.t1_1;iden_95.7;cov_0.957
g1107.t1_1	g5431.t1_1;iden_87.2;cov_0.872
g1108.t1_1	g5432.t1_1;iden_89.4;cov_0.894
g1109.t1_1	g5433.t1_1;iden_84.7;cov_0.847
g1110.t1_1	g5434.t1_1;iden_86.6;cov_0.866
g1111.t1_1	g5435.t1_1;iden_81.5;cov_0.815
g1112.t1_1	g5436.t1_1;iden_92.2;cov_0.922
g1113.t1_1	g5437.t1_1;iden_89.6;cov_0.896
g1114.t1_1	g5438.t1_1;iden_82.9;cov_0.829
g1115.t1_1	g5439.t1_1;iden_90.4;cov_0.904
g1116.t1_1	g5440.t1_1;iden_100.0;cov_1.000
g1117.t1_1	g5441.t1_1;iden_97.9;cov_0.979
g1118.t1_1	g5442.t1_1;iden_82.9;cov_0.829
g1119.t1_1	g5443.t1_1;iden_78.5;cov_0.785
g1120.t1_1	g5443.t1_1;iden_81.3;cov_0.813
g1121.t1_1	g5444.t1_1;iden_88.5;cov_0.885
g1122.t1_1	g5445.t1_1;iden_91.0;cov_0.910
g1123.t1_1	g5446.t1_1;iden_87.6;cov_0.876
g1124.t1_1	g5447.t1_1;iden_95.3;cov_0.953
g1125.t1_1	g5448.t1_1;iden_78.4;cov_0.784
g1127.t1_1	g5450.t1_1;iden_75.7;cov_0.757
g1128.t1_1	g5451.t1_1;iden_83.5;cov_0.835
g1130.t1_1	g5452.t1_1;iden_97.8;cov_0.978
g1131.t1_1	g5454.t1_1;iden_93.1;cov_0.931
g1133.t1_1	g5455.t1_1;iden_93.8;cov_0.938
g1134.t1_1	g5456.t1_1;iden_96.7;cov_0.967
g1135.t1_1	g5457.t1_1;iden_91.2;cov_0.912
g1136.t1_1	g5458.t1_1;iden_87.9;cov_0.879
g1137.t1_1	g5459.t1_1;iden_90.8;cov_0.908
g1138.t1_1	g5460.t1_1;iden_86.4;cov_0.864
g1139.t1_1	g5461.t1_1;iden_94.6;cov_0.946
g1140.t1_1	g5462.t1_1;iden_93.8;cov_0.938
g1141.t1_1	g5463.t1_1;iden_84.7;cov_0.847
g1142.t1_1	g5464.t1_1;iden_89.0;cov_0.890
g1143.t1_1	g3140.t1_1;iden_86.3;cov_0.863	g5465.t1_1;iden_94.3;cov_0.943	g59.t1_1;iden_87.0;cov_0.870
g1144.t1_1	g5466.t1_1;iden_94.6;cov_0.946
g1145.t1_1	g5467.t1_1;iden_89.7;cov_0.897
g1146.t1_1	g5468.t1_1;iden_75.4;cov_0.754
g1147.t1_1	g5469.t1_1;iden_95.7;cov_0.957
g1148.t1_1	g5470.t1_1;iden_85.0;cov_0.850
g1149.t1_1	g5471.t1_1;iden_92.3;cov_0.923
g1150.t1_1	g5472.t1_1;iden_71.3;cov_0.713
g1151.t1_1	g5473.t1_1;iden_97.6;cov_0.976
g1152.t1_1	g5474.t1_1;iden_93.4;cov_0.934
g1153.t1_1	g5475.t1_1;iden_77.3;cov_0.773
g1154.t1_1	g5476.t1_1;iden_94.6;cov_0.946
g1155.t1_1	g5477.t1_1;iden_94.3;cov_0.943
g1157.t1_1	g5478.t1_1;iden_90.0;cov_0.900
g1158.t1_1	g5479.t1_1;iden_85.4;cov_0.854
g1159.t1_1	g5480.t1_1;iden_95.7;cov_0.957
g1160.t1_1	g5481.t1_1;iden_95.8;cov_0.958
g1161.t1_1	g5482.t1_1;iden_89.3;cov_0.893
g1162.t1_1	g5483.t1_1;iden_98.3;cov_0.983
g1163.t1_1	g5484.t1_1;iden_87.4;cov_0.874
g1165.t1_1	g5486.t1_1;iden_81.6;cov_0.816
g1166.t1_1	g5487.t1_1;iden_91.4;cov_0.914
g1167.t1_1	g5488.t1_1;iden_93.1;cov_0.931
g1168.t1_1	g5489.t1_1;iden_87.2;cov_0.872
g1169.t1_1	g5490.t1_1;iden_97.8;cov_0.978
g1170.t1_1	g5491.t1_1;iden_71.6;cov_0.716
g1171.t1_1	g2891.t1_1;iden_84.6;cov_0.846	g5492.t1_1;iden_83.1;cov_0.831	g6656.t1_1;iden_75.0;cov_0.750
g1172.t1_1	g5493.t1_1;iden_92.1;cov_0.921
g1173.t1_1	g5494.t1_1;iden_86.6;cov_0.866
g1174.t1_1	g5495.t1_1;iden_86.3;cov_0.863
g1175.t1_1	g5496.t1_1;iden_93.2;cov_0.932	g5496.t1_1;iden_97.8;cov_0.978
g1176.t1_1	g5497.t1_1;iden_89.5;cov_0.895
g1177.t1_1	g5498.t1_1;iden_79.8;cov_0.798
g1178.t1_1	g5499.t1_1;iden_84.5;cov_0.845
g1179.t1_1	g5500.t1_1;iden_89.4;cov_0.894
g1180.t1_1	g5501.t1_1;iden_87.8;cov_0.878
g1181.t1_1	g5502.t1_1;iden_93.2;cov_0.932
g1182.t1_1	g5503.t1_1;iden_86.1;cov_0.861
g1183.t1_1	g5504.t1_1;iden_83.8;cov_0.838
g1184.t1_1	g5505.t1_1;iden_85.3;cov_0.853
g1185.t1_1	g5506.t1_1;iden_91.6;cov_0.916
g1186.t1_1	g5507.t1_1;iden_93.0;cov_0.930
g1187.t1_1	g5508.t1_1;iden_96.5;cov_0.965
g1188.t1_1	g5509.t1_1;iden_84.4;cov_0.844
g1189.t1_1	g5510.t1_1;iden_84.8;cov_0.848
g1190.t1_1	g5511.t1_1;iden_89.6;cov_0.896	g7032.t1_1;iden_83.3;cov_0.833
g1191.t1_1	g5512.t1_1;iden_97.5;cov_0.975
g1192.t1_1	g5513.t1_1;iden_82.7;cov_0.827
g1193.t1_1	g5514.t1_1;iden_76.8;cov_0.768
g1194.t1_1	g5515.t1_1;iden_88.5;cov_0.885
g1195.t1_1	g5516.t1_1;iden_100.0;cov_1.000
g1196.t1_1	g5517.t1_1;iden_87.5;cov_0.875
g1197.t1_1	g5518.t1_1;iden_74.7;cov_0.747
g1198.t1_1	g5519.t1_1;iden_93.1;cov_0.931
g1200.t1_1	g5520.t1_1;iden_98.8;cov_0.988
g1201.t1_1	g5521.t1_1;iden_91.6;cov_0.916
g1202.t1_1	g5522.t1_1;iden_74.9;cov_0.749
g1203.t1_1	g5523.t1_1;iden_98.4;cov_0.984	g5748.t1_1;iden_72.2;cov_0.722	g7932.t1_1;iden_71.2;cov_0.712
g1204.t1_1	g5524.t1_1;iden_74.4;cov_0.744
g1205.t1_1	g5525.t1_1;iden_87.3;cov_0.873
g1206.t1_1	g5526.t1_1;iden_94.7;cov_0.947
g1208.t1_1	g5527.t1_1;iden_85.8;cov_0.858	g8368.t1_1;iden_83.3;cov_0.833
g1209.t1_1	g5528.t1_1;iden_89.7;cov_0.897
g1210.t1_1	g5529.t1_1;iden_71.5;cov_0.715
g1212.t1_1	g5530.t1_1;iden_89.3;cov_0.893
g1213.t1_1	g5531.t1_1;iden_88.0;cov_0.880
g1214.t1_1	g5532.t1_1;iden_85.9;cov_0.859
g1216.t1_1	g5534.t1_1;iden_86.0;cov_0.860
g1217.t1_1	g5534.t1_1;iden_84.7;cov_0.847
g1218.t1_1	g5535.t1_1;iden_86.8;cov_0.868
g1219.t1_1	g5536.t1_1;iden_98.0;cov_0.980
g1220.t1_1	g5537.t1_1;iden_91.5;cov_0.915
g1221.t1_1	g5538.t1_1;iden_86.1;cov_0.861
g1222.t1_1	g5539.t1_1;iden_94.0;cov_0.940
g1223.t1_1	g5540.t1_1;iden_92.5;cov_0.925
g1224.t1_1	g5541.t1_1;iden_92.1;cov_0.921
g1225.t1_1	g5542.t1_1;iden_88.6;cov_0.886
g1226.t1_1	g5543.t1_1;iden_75.3;cov_0.753	g5543.t1_1;iden_84.2;cov_0.842
g1227.t1_1	g5544.t1_1;iden_84.3;cov_0.843
g1228.t1_1	g5545.t1_1;iden_93.3;cov_0.933
g1229.t1_1	g5546.t1_1;iden_85.0;cov_0.850
g1230.t1_1	g5547.t1_1;iden_75.5;cov_0.755
g1231.t1_1	g5548.t1_1;iden_85.6;cov_0.856
g1232.t1_1	g5549.t1_1;iden_89.5;cov_0.895
g1233.t1_1	g5550.t1_1;iden_92.7;cov_0.927
g1234.t1_1	g1832.t1_1;iden_71.8;cov_0.718	g4498.t1_1;iden_71.0;cov_0.710	g5551.t1_1;iden_96.9;cov_0.969
g1235.t1_1	g5552.t1_1;iden_74.1;cov_0.741
g1236.t1_1	g5554.t1_1;iden_91.1;cov_0.911
g1237.t1_1	g5555.t1_1;iden_94.2;cov_0.942
g1238.t1_1	g5556.t1_1;iden_78.3;cov_0.783
g1239.t1_1	g5557.t1_1;iden_83.8;cov_0.838
g1240.t1_1	g5558.t1_1;iden_95.2;cov_0.952
g1241.t1_1	g5559.t1_1;iden_86.7;cov_0.867
g1242.t1_1	g5560.t1_1;iden_93.8;cov_0.938
g1243.t1_1	g5561.t1_1;iden_77.6;cov_0.776	g8677.t1_1;iden_84.2;cov_0.842
g1244.t1_1	g5562.t1_1;iden_89.5;cov_0.895
g1245.t1_1	g5563.t1_1;iden_78.4;cov_0.784
g1246.t1_1	g5564.t1_1;iden_91.0;cov_0.910
g1247.t1_1	g5565.t1_1;iden_90.8;cov_0.908
g1248.t1_1	g5566.t1_1;iden_91.0;cov_0.910
g1249.t1_1	g5567.t1_1;iden_91.9;cov_0.919
g1250.t1_1	g1643.t1_1;iden_78.6;cov_0.786	g2572.t1_1;iden_75.0;cov_0.750	g3337.t1_1;iden_81.2;cov_0.812	g3690.t1_1;iden_74.3;cov_0.743	g396.t1_1;iden_78.3;cov_0.783	g5568.t1_1;iden_83.2;cov_0.832	g6283.t1_1;iden_72.0;cov_0.720	g6722.t1_1;iden_81.5;cov_0.815	g7685.t1_1;iden_75.0;cov_0.750	g7685.t1_1;iden_76.5;cov_0.765	g8564.t1_1;iden_75.0;cov_0.750
g1251.t1_1	g5569.t1_1;iden_87.5;cov_0.875	g8599.t1_1;iden_72.7;cov_0.727
g1252.t1_1	g5570.t1_1;iden_87.5;cov_0.875
g1253.t1_1	g5571.t1_1;iden_85.7;cov_0.857
g1254.t1_1	g5572.t1_1;iden_87.7;cov_0.877
g1255.t1_1	g5573.t1_1;iden_90.3;cov_0.903
g1256.t1_1	g5574.t1_1;iden_84.3;cov_0.843
g1257.t1_1	g5575.t1_1;iden_85.6;cov_0.856
g1258.t1_1	g5576.t1_1;iden_88.9;cov_0.889
g1259.t1_1	g5577.t1_1;iden_78.7;cov_0.787
g1260.t1_1	g5578.t1_1;iden_73.2;cov_0.732
g1261.t1_1	g5578.t1_1;iden_85.1;cov_0.851
g1262.t1_1	g5579.t1_1;iden_84.5;cov_0.845
g1264.t1_1	g2736.t1_1;iden_77.3;cov_0.773	g4283.t1_1;iden_71.4;cov_0.714	g5581.t1_1;iden_97.1;cov_0.971
g1265.t1_1	g5582.t1_1;iden_92.3;cov_0.923
g1266.t1_1	g5583.t1_1;iden_91.7;cov_0.917
g1267.t1_1	g5584.t1_1;iden_95.3;cov_0.953
g1268.t1_1	g5585.t1_1;iden_86.6;cov_0.866
g1269.t1_1	g5587.t1_1;iden_94.1;cov_0.941
g1270.t1_1	g5588.t1_1;iden_90.5;cov_0.905
g1271.t1_1	g5589.t1_1;iden_99.2;cov_0.992
g1272.t1_1	g5590.t1_1;iden_90.3;cov_0.903
g1273.t1_1	g5591.t1_1;iden_99.0;cov_0.990
g1274.t1_1	g5592.t1_1;iden_75.1;cov_0.751
g1275.t1_1	g5593.t1_1;iden_70.7;cov_0.707
g1276.t1_1	g5594.t1_1;iden_92.4;cov_0.924
g1277.t1_1	g5595.t1_1;iden_96.7;cov_0.967
g1278.t1_1	g5596.t1_1;iden_87.8;cov_0.878
g1279.t1_1	g5597.t1_1;iden_73.6;cov_0.736
g1280.t1_1	g5598.t1_1;iden_96.6;cov_0.966
g1281.t1_1	g5599.t1_1;iden_86.8;cov_0.868
g1282.t1_1	g5600.t1_1;iden_95.7;cov_0.957
g1283.t1_1	g5601.t1_1;iden_87.8;cov_0.878
g1284.t1_1	g5602.t1_1;iden_92.1;cov_0.921
g1285.t1_1	g5603.t1_1;iden_78.0;cov_0.780
g1286.t1_1	g5604.t1_1;iden_83.0;cov_0.830
g1287.t1_1	g5605.t1_1;iden_88.0;cov_0.880
g1288.t1_1	g5606.t1_1;iden_89.7;cov_0.897
g1289.t1_1	g5607.t1_1;iden_88.2;cov_0.882
g1290.t1_1	g5608.t1_1;iden_78.0;cov_0.780
g1291.t1_1	g5609.t1_1;iden_91.9;cov_0.919
g1292.t1_1	g5610.t1_1;iden_89.7;cov_0.897
g1293.t1_1	g5611.t1_1;iden_90.7;cov_0.907
g1294.t1_1	g5612.t1_1;iden_90.1;cov_0.901
g1295.t1_1	g5613.t1_1;iden_81.9;cov_0.819
g1296.t1_1	g5614.t1_1;iden_77.4;cov_0.774
g1297.t1_1	g1740.t1_1;iden_73.1;cov_0.731	g4405.t1_1;iden_73.5;cov_0.735	g5615.t1_1;iden_91.9;cov_0.919	g5616.t1_1;iden_83.9;cov_0.839	g7090.t1_1;iden_75.1;cov_0.751	g7118.t1_1;iden_75.1;cov_0.751
g1298.t1_1	g5617.t1_1;iden_74.5;cov_0.745
g1299.t1_1	g5618.t1_1;iden_77.9;cov_0.779
g1300.t1_1	g5619.t1_1;iden_83.0;cov_0.830
g1301.t1_1	g8575.t1_1;iden_88.7;cov_0.887
g1302.t1_1	g1747.t1_1;iden_90.9;cov_0.909	g6646.t1_1;iden_83.3;cov_0.833	g8574.t1_1;iden_83.0;cov_0.830
g1303.t1_1	g8573.t1_1;iden_93.2;cov_0.932
g1304.t1_1	g8572.t1_1;iden_86.1;cov_0.861
g1305.t1_1	g8571.t1_1;iden_91.4;cov_0.914
g1306.t1_1	g8570.t1_1;iden_98.1;cov_0.981
g1307.t1_1	g8569.t1_1;iden_89.9;cov_0.899
g1308.t1_1	g8568.t1_1;iden_94.2;cov_0.942
g1309.t1_1	g8567.t1_1;iden_89.3;cov_0.893
g1310.t1_1	g8566.t1_1;iden_88.6;cov_0.886
g1311.t1_1	g8565.t1_1;iden_92.2;cov_0.922
g1312.t1_1	g2139.t1_1;iden_75.0;cov_0.750	g3484.t1_1;iden_86.7;cov_0.867	g4875.t1_1;iden_75.0;cov_0.750	g5872.t1_1;iden_71.4;cov_0.714	g6499.t1_1;iden_80.0;cov_0.800	g688.t1_1;iden_81.2;cov_0.812	g8564.t1_1;iden_88.7;cov_0.887	g8599.t1_1;iden_70.8;cov_0.708
g1313.t1_1	g8563.t1_1;iden_94.4;cov_0.944
g1316.t1_1	g8562.t1_1;iden_82.7;cov_0.827
g1317.t1_1	g8561.t1_1;iden_81.6;cov_0.816
g1318.t1_1	g8560.t1_1;iden_71.5;cov_0.715
g1319.t1_1	g4752.t1_1;iden_86.7;cov_0.867	g829.t1_1;iden_76.5;cov_0.765	g8559.t1_1;iden_84.9;cov_0.849
g1320.t1_1	g8558.t1_1;iden_98.3;cov_0.983
g1321.t1_1	g8557.t1_1;iden_95.4;cov_0.954
g1322.t1_1	g8556.t1_1;iden_95.0;cov_0.950
g1323.t1_1	g8555.t1_1;iden_83.4;cov_0.834
g1324.t1_1	g8554.t1_1;iden_95.0;cov_0.950
g1325.t1_1	g8553.t1_1;iden_92.6;cov_0.926
g1326.t1_1	g8552.t1_1;iden_89.6;cov_0.896
g1327.t1_1	g8551.t1_1;iden_79.1;cov_0.791
g1328.t1_1	g8550.t1_1;iden_94.3;cov_0.943	g8764.t1_1;iden_70.0;cov_0.700
g1329.t1_1	g8549.t1_1;iden_96.1;cov_0.961
g1330.t1_1	g8548.t1_1;iden_81.2;cov_0.812
g1331.t1_1	g8547.t1_1;iden_94.9;cov_0.949
g1332.t1_1	g8546.t1_1;iden_96.1;cov_0.961
g1333.t1_1	g8545.t1_1;iden_89.2;cov_0.892
g1334.t1_1	g8544.t1_1;iden_94.4;cov_0.944
g1335.t1_1	g8543.t1_1;iden_90.5;cov_0.905
g1336.t1_1	g8542.t1_1;iden_83.3;cov_0.833
g1337.t1_1	g8541.t1_1;iden_86.1;cov_0.861
g1338.t1_1	g8540.t1_1;iden_97.4;cov_0.974
g1339.t1_1	g8539.t1_1;iden_72.0;cov_0.720
g1340.t1_1	g8538.t1_1;iden_90.4;cov_0.904
g1341.t1_1	g8536.t1_1;iden_91.2;cov_0.912	g8537.t1_1;iden_91.9;cov_0.919
g1342.t1_1	g8535.t1_1;iden_88.8;cov_0.888
g1343.t1_1	g8534.t1_1;iden_97.6;cov_0.976
g1345.t1_1	g8533.t1_1;iden_82.8;cov_0.828
g1346.t1_1	g8532.t1_1;iden_89.0;cov_0.890
g1347.t1_1	g8531.t1_1;iden_93.2;cov_0.932
g1348.t1_1	g8530.t1_1;iden_95.8;cov_0.958
g1349.t1_1	g8529.t1_1;iden_87.7;cov_0.877
g1350.t1_1	g8528.t1_1;iden_92.9;cov_0.929
g1351.t1_1	g8527.t1_1;iden_93.2;cov_0.932
g1352.t1_1	g8526.t1_1;iden_91.0;cov_0.910
g1353.t1_1	g8525.t1_1;iden_90.7;cov_0.907
g1354.t1_1	g8524.t1_1;iden_92.9;cov_0.929
g1355.t1_1	g8523.t1_1;iden_93.8;cov_0.938
g1356.t1_1	g8522.t1_1;iden_92.2;cov_0.922
g1357.t1_1	g3613.t1_1;iden_81.8;cov_0.818	g8521.t1_1;iden_92.5;cov_0.925
g1358.t1_1	g8520.t1_1;iden_95.0;cov_0.950
g1359.t1_1	g8519.t1_1;iden_82.1;cov_0.821
g1360.t1_1	g8518.t1_1;iden_91.4;cov_0.914
g1361.t1_1	g8517.t1_1;iden_85.3;cov_0.853
g1362.t1_1	g8516.t1_1;iden_83.9;cov_0.839
g1363.t1_1	g8515.t1_1;iden_91.9;cov_0.919
g1364.t1_1	g8514.t1_1;iden_89.3;cov_0.893
g1365.t1_1	g8513.t1_1;iden_91.2;cov_0.912
g1366.t1_1	g8512.t1_1;iden_91.5;cov_0.915
g1367.t1_1	g8511.t1_1;iden_85.8;cov_0.858
g1368.t1_1	g8510.t1_1;iden_91.6;cov_0.916
g1369.t1_1	g8509.t1_1;iden_89.0;cov_0.890
g1370.t1_1	g8508.t1_1;iden_92.8;cov_0.928
g1371.t1_1	g8507.t1_1;iden_91.5;cov_0.915
g1372.t1_1	g8506.t1_1;iden_91.6;cov_0.916
g1373.t1_1	g8505.t1_1;iden_97.3;cov_0.973
g1374.t1_1	g8504.t1_1;iden_91.9;cov_0.919
g1375.t1_1	g8503.t1_1;iden_84.7;cov_0.847
g1376.t1_1	g8502.t1_1;iden_85.6;cov_0.856
g1377.t1_1	g8501.t1_1;iden_84.1;cov_0.841
g1378.t1_1	g8500.t1_1;iden_90.1;cov_0.901
g1379.t1_1	g8499.t1_1;iden_90.6;cov_0.906
g1380.t1_1	g8498.t1_1;iden_94.3;cov_0.943
g1381.t1_1	g8497.t1_1;iden_76.1;cov_0.761
g1382.t1_1	g8496.t1_1;iden_95.8;cov_0.958
g1383.t1_1	g3434.t1_1;iden_75.0;cov_0.750	g834.t1_1;iden_81.2;cov_0.812	g8495.t1_1;iden_89.0;cov_0.890
g1384.t1_1	g8494.t1_1;iden_78.6;cov_0.786
g1385.t1_1	g8493.t1_1;iden_92.6;cov_0.926
g1386.t1_1	g8492.t1_1;iden_92.7;cov_0.927
g1387.t1_1	g8491.t1_1;iden_76.0;cov_0.760
g1388.t1_1	g8490.t1_1;iden_100.0;cov_1.000
g1389.t1_1	g8488.t1_1;iden_93.7;cov_0.937	g8489.t1_1;iden_96.7;cov_0.967
g1390.t1_1	g8487.t1_1;iden_90.7;cov_0.907
g1391.t1_1	g8486.t1_1;iden_89.8;cov_0.898
g1392.t1_1	g8485.t1_1;iden_94.1;cov_0.941
g1393.t1_1	g8484.t1_1;iden_94.2;cov_0.942
g1394.t1_1	g8483.t1_1;iden_94.7;cov_0.947
g1395.t1_1	g8482.t1_1;iden_79.8;cov_0.798
g1396.t1_1	g8481.t1_1;iden_95.1;cov_0.951
g1397.t1_1	g8480.t1_1;iden_96.8;cov_0.968
g1398.t1_1	g8479.t1_1;iden_89.0;cov_0.890
g1399.t1_1	g8478.t1_1;iden_96.3;cov_0.963
g1400.t1_1	g8477.t1_1;iden_91.9;cov_0.919
g1401.t1_1	g3945.t1_1;iden_72.2;cov_0.722	g8476.t1_1;iden_78.2;cov_0.782
g1402.t1_1	g8475.t1_1;iden_94.0;cov_0.940
g1403.t1_1	g8474.t1_1;iden_78.7;cov_0.787
g1404.t1_1	g8473.t1_1;iden_92.7;cov_0.927
g1406.t1_1	g8472.t1_1;iden_84.9;cov_0.849
g1407.t1_1	g8471.t1_1;iden_92.6;cov_0.926
g1408.t1_1	g8470.t1_1;iden_87.8;cov_0.878
g1409.t1_1	g8469.t1_1;iden_91.6;cov_0.916
g1410.t1_1	g8468.t1_1;iden_95.3;cov_0.953
g1411.t1_1	g8467.t1_1;iden_95.2;cov_0.952
g1412.t1_1	g8466.t1_1;iden_94.6;cov_0.946
g1413.t1_1	g8465.t1_1;iden_94.3;cov_0.943
g1414.t1_1	g8464.t1_1;iden_91.5;cov_0.915
g1415.t1_1	g8463.t1_1;iden_94.1;cov_0.941
g1416.t1_1	g8462.t1_1;iden_96.2;cov_0.962
g1417.t1_1	g8461.t1_1;iden_89.1;cov_0.891
g1418.t1_1	g8460.t1_1;iden_81.4;cov_0.814
g1420.t1_1	g8458.t1_1;iden_75.5;cov_0.755
g1421.t1_1	g8457.t1_1;iden_85.1;cov_0.851
g1422.t1_1	g8456.t1_1;iden_92.5;cov_0.925
g1423.t1_1	g8455.t1_1;iden_83.9;cov_0.839
g1424.t1_1	g8454.t1_1;iden_85.5;cov_0.855
g1425.t1_1	g8453.t1_1;iden_93.4;cov_0.934
g1426.t1_1	g8452.t1_1;iden_78.2;cov_0.782
g1427.t1_1	g1029.t1_1;iden_70.7;cov_0.707	g5352.t1_1;iden_74.7;cov_0.747	g8451.t1_1;iden_93.4;cov_0.934
g1428.t1_1	g8450.t1_1;iden_88.8;cov_0.888
g1429.t1_1	g8449.t1_1;iden_83.7;cov_0.837
g1430.t1_1	g8448.t1_1;iden_98.6;cov_0.986
g1431.t1_1	g8447.t1_1;iden_86.8;cov_0.868
g1432.t1_1	g8446.t1_1;iden_92.6;cov_0.926
g1433.t1_1	g8445.t1_1;iden_95.4;cov_0.954
g1434.t1_1	g8444.t1_1;iden_85.5;cov_0.855
g1435.t1_1	g8443.t1_1;iden_89.1;cov_0.891
g1436.t1_1	g8442.t1_1;iden_95.6;cov_0.956
g1437.t1_1	g8441.t1_1;iden_88.0;cov_0.880
g1438.t1_1	g8440.t1_1;iden_87.8;cov_0.878
g1439.t1_1	g8439.t1_1;iden_95.3;cov_0.953
g1440.t1_1	g8438.t1_1;iden_77.2;cov_0.772
g1441.t1_1	g8437.t1_1;iden_81.2;cov_0.812
g1442.t1_1	g8436.t1_1;iden_90.4;cov_0.904
g1444.t1_1	g1481.t1_1;iden_89.9;cov_0.899	g3990.t1_1;iden_87.5;cov_0.875	g7425.t1_1;iden_82.1;cov_0.821	g8396.t1_1;iden_88.8;cov_0.888	g8435.t1_1;iden_95.6;cov_0.956	g8821.t1_1;iden_85.9;cov_0.859
g1445.t1_1	g8434.t1_1;iden_82.6;cov_0.826
g1446.t1_1	g8433.t1_1;iden_96.7;cov_0.967
g1447.t1_1	g8432.t1_1;iden_78.7;cov_0.787
g1448.t1_1	g8431.t1_1;iden_89.7;cov_0.897
g1449.t1_1	g8430.t1_1;iden_99.2;cov_0.992
g1450.t1_1	g8429.t1_1;iden_90.3;cov_0.903
g1451.t1_1	g8428.t1_1;iden_80.7;cov_0.807
g1452.t1_1	g8427.t1_1;iden_85.7;cov_0.857
g1453.t1_1	g8426.t1_1;iden_91.6;cov_0.916
g1454.t1_1	g1962.t1_1;iden_76.5;cov_0.765	g8425.t1_1;iden_84.1;cov_0.841
g1455.t1_1	g8424.t1_1;iden_87.7;cov_0.877
g1456.t1_1	g2769.t1_1;iden_73.3;cov_0.733	g3582.t1_1;iden_73.7;cov_0.737	g4302.t1_1;iden_72.2;cov_0.722	g5349.t1_1;iden_72.2;cov_0.722	g6299.t1_1;iden_70.0;cov_0.700	g8423.t1_1;iden_80.5;cov_0.805
g1457.t1_1	g8422.t1_1;iden_95.2;cov_0.952
g1458.t1_1	g8421.t1_1;iden_85.3;cov_0.853
g1459.t1_1	g8420.t1_1;iden_96.6;cov_0.966
g1460.t1_1	g1383.t1_1;iden_92.3;cov_0.923	g6722.t1_1;iden_92.3;cov_0.923	g7422.t1_1;iden_70.0;cov_0.700	g8419.t1_1;iden_94.8;cov_0.948
g1461.t1_1	g8418.t1_1;iden_85.5;cov_0.855
g1462.t1_1	g8417.t1_1;iden_89.3;cov_0.893
g1463.t1_1	g8416.t1_1;iden_97.5;cov_0.975
g1464.t1_1	g8415.t1_1;iden_83.6;cov_0.836
g1465.t1_1	g8414.t1_1;iden_93.0;cov_0.930
g1466.t1_1	g8413.t1_1;iden_90.1;cov_0.901
g1467.t1_1	g8411.t1_1;iden_84.8;cov_0.848	g8412.t1_1;iden_82.6;cov_0.826
g1468.t1_1	g8410.t1_1;iden_100.0;cov_1.000
g1469.t1_1	g8409.t1_1;iden_92.5;cov_0.925
g1470.t1_1	g8408.t1_1;iden_81.8;cov_0.818
g1471.t1_1	g8407.t1_1;iden_91.0;cov_0.910
g1472.t1_1	g8406.t1_1;iden_88.3;cov_0.883
g1473.t1_1	g8405.t1_1;iden_92.8;cov_0.928
g1474.t1_1	g8404.t1_1;iden_74.5;cov_0.745
g1475.t1_1	g8402.t1_1;iden_72.4;cov_0.724
g1476.t1_1	g8401.t1_1;iden_81.2;cov_0.812
g1477.t1_1	g8400.t1_1;iden_84.2;cov_0.842
g1478.t1_1	g8399.t1_1;iden_91.0;cov_0.910
g1479.t1_1	g8398.t1_1;iden_84.4;cov_0.844
g1480.t1_1	g8397.t1_1;iden_94.0;cov_0.940
g1481.t1_1	g1444.t1_1;iden_89.9;cov_0.899	g3990.t1_1;iden_90.4;cov_0.904	g7425.t1_1;iden_87.0;cov_0.870	g8396.t1_1;iden_94.9;cov_0.949	g8435.t1_1;iden_88.6;cov_0.886	g8821.t1_1;iden_87.0;cov_0.870
g1482.t1_1	g8395.t1_1;iden_92.1;cov_0.921
g1484.t1_1	g8394.t1_1;iden_87.2;cov_0.872
g1485.t1_1	g8393.t1_1;iden_94.0;cov_0.940
g1486.t1_1	g8392.t1_1;iden_91.5;cov_0.915
g1487.t1_1	g8391.t1_1;iden_94.9;cov_0.949
g1488.t1_1	g8390.t1_1;iden_91.8;cov_0.918
g1489.t1_1	g8389.t1_1;iden_91.3;cov_0.913
g1490.t1_1	g8388.t1_1;iden_89.0;cov_0.890
g1491.t1_1	g8387.t1_1;iden_82.5;cov_0.825
g1492.t1_1	g8386.t1_1;iden_93.5;cov_0.935
g1493.t1_1	g8385.t1_1;iden_91.9;cov_0.919
g1494.t1_1	g8384.t1_1;iden_99.1;cov_0.991
g1495.t1_1	g8383.t1_1;iden_90.5;cov_0.905
g1496.t1_1	g8382.t1_1;iden_91.4;cov_0.914
g1497.t1_1	g8381.t1_1;iden_93.1;cov_0.931
g1498.t1_1	g8380.t1_1;iden_87.5;cov_0.875
g1499.t1_1	g8379.t1_1;iden_97.1;cov_0.971
g1500.t1_1	g8378.t1_1;iden_88.6;cov_0.886
g1501.t1_1	g8377.t1_1;iden_85.0;cov_0.850
g1502.t1_1	g8376.t1_1;iden_90.4;cov_0.904
g1503.t1_1	g396.t1_1;iden_70.0;cov_0.700	g8375.t1_1;iden_88.0;cov_0.880
g1504.t1_1	g8374.t1_1;iden_81.4;cov_0.814
g1505.t1_1	g8373.t1_1;iden_95.9;cov_0.959
g1506.t1_1	g8372.t1_1;iden_93.3;cov_0.933
g1507.t1_1	g8371.t1_1;iden_85.6;cov_0.856
g1508.t1_1	g8370.t1_1;iden_91.5;cov_0.915
g1509.t1_1	g8369.t1_1;iden_87.0;cov_0.870
g1510.t1_1	g8368.t1_1;iden_79.6;cov_0.796
g1511.t1_1	g8367.t1_1;iden_84.8;cov_0.848
g1512.t1_1	g8366.t1_1;iden_90.1;cov_0.901
g1513.t1_1	g8366.t1_1;iden_92.6;cov_0.926
g1514.t1_1	g8365.t1_1;iden_92.4;cov_0.924
g1515.t1_1	g8364.t1_1;iden_93.8;cov_0.938
g1516.t1_1	g8363.t1_1;iden_90.9;cov_0.909
g1517.t1_1	g8362.t1_1;iden_87.1;cov_0.871
g1518.t1_1	g8361.t1_1;iden_92.0;cov_0.920
g1519.t1_1	g8361.t1_1;iden_88.2;cov_0.882
g1520.t1_1	g8361.t1_1;iden_89.3;cov_0.893
g1521.t1_1	g8361.t1_1;iden_90.6;cov_0.906
g1522.t1_1	g8361.t1_1;iden_95.4;cov_0.954
g1523.t1_1	g8360.t1_1;iden_88.1;cov_0.881
g1524.t1_1	g8359.t1_1;iden_96.0;cov_0.960
g1525.t1_1	g8358.t1_1;iden_89.2;cov_0.892
g1526.t1_1	g8357.t1_1;iden_81.2;cov_0.812
g1527.t1_1	g8356.t1_1;iden_93.1;cov_0.931
g1528.t1_1	g8355.t1_1;iden_84.3;cov_0.843
g1529.t1_1	g8354.t1_1;iden_93.3;cov_0.933
g1530.t1_1	g8353.t1_1;iden_90.8;cov_0.908
g1531.t1_1	g8352.t1_1;iden_92.4;cov_0.924
g1532.t1_1	g8351.t1_1;iden_92.2;cov_0.922
g1533.t1_1	g8350.t1_1;iden_83.9;cov_0.839
g1534.t1_1	g8349.t1_1;iden_90.3;cov_0.903
g1535.t1_1	g8348.t1_1;iden_94.9;cov_0.949
g1536.t1_1	g8347.t1_1;iden_88.6;cov_0.886
g1537.t1_1	g8346.t1_1;iden_90.2;cov_0.902
g1538.t1_1	g8345.t1_1;iden_97.1;cov_0.971
g1539.t1_1	g8343.t1_1;iden_86.7;cov_0.867	g8344.t1_1;iden_76.3;cov_0.763
g1540.t1_1	g8342.t1_1;iden_89.6;cov_0.896
g1541.t1_1	g8341.t1_1;iden_92.9;cov_0.929
g1542.t1_1	g8340.t1_1;iden_94.2;cov_0.942
g1543.t1_1	g8339.t1_1;iden_83.4;cov_0.834
g1544.t1_1	g8338.t1_1;iden_81.2;cov_0.812
g1545.t1_1	g8337.t1_1;iden_91.8;cov_0.918
g1546.t1_1	g8336.t1_1;iden_96.3;cov_0.963
g1547.t1_1	g8335.t1_1;iden_84.2;cov_0.842
g1548.t1_1	g8334.t1_1;iden_92.8;cov_0.928
g1549.t1_1	g8333.t1_1;iden_93.6;cov_0.936
g1550.t1_1	g8332.t1_1;iden_89.0;cov_0.890
g1551.t1_1	g7594.t1_1;iden_76.5;cov_0.765	g8331.t1_1;iden_76.5;cov_0.765
g1552.t1_1	g8330.t1_1;iden_83.5;cov_0.835
g1553.t1_1	g8329.t1_1;iden_87.3;cov_0.873
g1554.t1_1	g8328.t1_1;iden_96.6;cov_0.966
g1555.t1_1	g8327.t1_1;iden_86.5;cov_0.865
g1556.t1_1	g8326.t1_1;iden_94.3;cov_0.943
g1557.t1_1	g8325.t1_1;iden_76.9;cov_0.769
g1558.t1_1	g8324.t1_1;iden_93.0;cov_0.930
g1559.t1_1	g8323.t1_1;iden_96.6;cov_0.966
g1560.t1_1	g8322.t1_1;iden_91.3;cov_0.913
g1561.t1_1	g8321.t1_1;iden_94.0;cov_0.940
g1562.t1_1	g8320.t1_1;iden_95.2;cov_0.952
g1563.t1_1	g7315.t1_1;iden_70.9;cov_0.709	g8319.t1_1;iden_91.5;cov_0.915
g1564.t1_1	g8318.t1_1;iden_93.7;cov_0.937
g1565.t1_1	g8317.t1_1;iden_91.4;cov_0.914
g1566.t1_1	g8316.t1_1;iden_94.2;cov_0.942
g1567.t1_1	g8315.t1_1;iden_88.4;cov_0.884
g1568.t1_1	g8314.t1_1;iden_92.1;cov_0.921
g1569.t1_1	g8313.t1_1;iden_89.8;cov_0.898
g1570.t1_1	g8312.t1_1;iden_93.0;cov_0.930
g1571.t1_1	g8311.t1_1;iden_72.8;cov_0.728
g1572.t1_1	g8310.t1_1;iden_93.8;cov_0.938
g1573.t1_1	g8309.t1_1;iden_95.8;cov_0.958
g1574.t1_1	g8308.t1_1;iden_96.8;cov_0.968
g1575.t1_1	g8307.t1_1;iden_82.1;cov_0.821
g1576.t1_1	g8306.t1_1;iden_85.1;cov_0.851
g1578.t1_1	g8305.t1_1;iden_96.6;cov_0.966
g1579.t1_1	g8304.t1_1;iden_89.3;cov_0.893
g1580.t1_1	g8303.t1_1;iden_93.0;cov_0.930
g1581.t1_1	g8302.t1_1;iden_97.6;cov_0.976
g1582.t1_1	g8301.t1_1;iden_91.1;cov_0.911
g1583.t1_1	g5251.t1_1;iden_91.7;cov_0.917	g5251.t1_1;iden_92.3;cov_0.923	g8300.t1_1;iden_88.2;cov_0.882
g1584.t1_1	g8299.t1_1;iden_98.5;cov_0.985
g1585.t1_1	g8298.t1_1;iden_86.0;cov_0.860
g1587.t1_1	g6098.t1_1;iden_70.9;cov_0.709	g7129.t1_1;iden_71.4;cov_0.714	g8296.t1_1;iden_89.8;cov_0.898
g1588.t1_1	g8295.t1_1;iden_84.7;cov_0.847
g1589.t1_1	g8294.t1_1;iden_93.8;cov_0.938
g1590.t1_1	g8294.t1_1;iden_93.3;cov_0.933
g1591.t1_1	g2327.t1_1;iden_78.2;cov_0.782	g8293.t1_1;iden_89.1;cov_0.891
g1592.t1_1	g8292.t1_1;iden_83.8;cov_0.838
g1593.t1_1	g8289.t1_1;iden_100.0;cov_1.000
g1594.t1_1	g8288.t1_1;iden_100.0;cov_1.000
g1595.t1_1	g8287.t1_1;iden_100.0;cov_1.000	g8291.t1_1;iden_73.1;cov_0.731
g1596.t1_1	g1598.t1_1;iden_100.0;cov_1.000	g7883.t1_1;iden_100.0;cov_1.000	g8286.t1_1;iden_100.0;cov_1.000
g1597.t1_1	g1599.t1_1;iden_100.0;cov_1.000	g1600.t1_1;iden_77.1;cov_0.771	g3768.t1_1;iden_76.3;cov_0.763	g4543.t1_1;iden_85.3;cov_0.853	g4544.t1_1;iden_74.1;cov_0.741	g7881.t1_1;iden_87.4;cov_0.874	g7882.t1_1;iden_100.0;cov_1.000	g7884.t1_1;iden_100.0;cov_1.000	g7885.t1_1;iden_77.1;cov_0.771
g1598.t1_1	g1596.t1_1;iden_100.0;cov_1.000	g7883.t1_1;iden_100.0;cov_1.000	g8286.t1_1;iden_100.0;cov_1.000
g1599.t1_1	g1597.t1_1;iden_100.0;cov_1.000	g1600.t1_1;iden_77.1;cov_0.771	g3768.t1_1;iden_76.3;cov_0.763	g4543.t1_1;iden_85.3;cov_0.853	g4544.t1_1;iden_74.1;cov_0.741	g7881.t1_1;iden_87.4;cov_0.874	g7882.t1_1;iden_100.0;cov_1.000	g7884.t1_1;iden_100.0;cov_1.000	g7885.t1_1;iden_77.1;cov_0.771
g1600.t1_1	g1597.t1_1;iden_77.1;cov_0.771	g1599.t1_1;iden_77.1;cov_0.771	g3768.t1_1;iden_77.3;cov_0.773	g4543.t1_1;iden_74.2;cov_0.742	g4543.t1_1;iden_91.2;cov_0.912	g4544.t1_1;iden_75.1;cov_0.751	g7881.t1_1;iden_75.4;cov_0.754	g7882.t1_1;iden_77.1;cov_0.771	g7884.t1_1;iden_77.1;cov_0.771	g7885.t1_1;iden_100.0;cov_1.000
g1601.t1_1	g5703.t1_1;iden_72.0;cov_0.720	g676.t1_1;iden_72.0;cov_0.720	g7886.t1_1;iden_100.0;cov_1.000
g1602.t1_1	g5704.t1_1;iden_82.6;cov_0.826	g677.t1_1;iden_82.6;cov_0.826	g7887.t1_1;iden_100.0;cov_1.000
g8285.t1_1	g2333.t1_1;iden_72.6;cov_0.726	g7086.t1_1;iden_72.6;cov_0.726
g8286.t1_1	g1596.t1_1;iden_100.0;cov_1.000	g1598.t1_1;iden_100.0;cov_1.000	g7883.t1_1;iden_100.0;cov_1.000
g8287.t1_1	g1595.t1_1;iden_100.0;cov_1.000	g8291.t1_1;iden_73.1;cov_0.731
g8288.t1_1	g1594.t1_1;iden_100.0;cov_1.000
g8289.t1_1	g1593.t1_1;iden_100.0;cov_1.000
g8291.t1_1	g1595.t1_1;iden_71.6;cov_0.716	g1665.t1_1;iden_79.9;cov_0.799	g673.t1_1;iden_77.9;cov_0.779	g8287.t1_1;iden_71.6;cov_0.716
g8292.t1_1	g1592.t1_1;iden_83.8;cov_0.838
g8293.t1_1	g1591.t1_1;iden_89.1;cov_0.891	g2327.t1_1;iden_77.5;cov_0.775
g8294.t1_1	g1589.t1_1;iden_93.8;cov_0.938	g1590.t1_1;iden_93.3;cov_0.933
g8295.t1_1	g1588.t1_1;iden_84.7;cov_0.847
g8296.t1_1	g1587.t1_1;iden_89.8;cov_0.898
g8298.t1_1	g1585.t1_1;iden_86.0;cov_0.860
g8299.t1_1	g1584.t1_1;iden_98.5;cov_0.985
g8300.t1_1	g1583.t1_1;iden_88.2;cov_0.882
g8301.t1_1	g1582.t1_1;iden_91.1;cov_0.911
g8302.t1_1	g1581.t1_1;iden_97.6;cov_0.976
g8303.t1_1	g1580.t1_1;iden_93.0;cov_0.930
g8304.t1_1	g1579.t1_1;iden_89.3;cov_0.893
g8305.t1_1	g1578.t1_1;iden_96.6;cov_0.966
g8306.t1_1	g1576.t1_1;iden_85.1;cov_0.851
g8307.t1_1	g1575.t1_1;iden_82.1;cov_0.821
g8308.t1_1	g1574.t1_1;iden_96.8;cov_0.968
g8309.t1_1	g1573.t1_1;iden_95.8;cov_0.958
g8310.t1_1	g1572.t1_1;iden_93.8;cov_0.938
g8311.t1_1	g1571.t1_1;iden_72.8;cov_0.728
g8312.t1_1	g1570.t1_1;iden_93.0;cov_0.930
g8313.t1_1	g1569.t1_1;iden_89.8;cov_0.898
g8314.t1_1	g1568.t1_1;iden_92.1;cov_0.921
g8315.t1_1	g1567.t1_1;iden_88.4;cov_0.884
g8316.t1_1	g1566.t1_1;iden_94.2;cov_0.942
g8317.t1_1	g1565.t1_1;iden_91.4;cov_0.914
g8318.t1_1	g1564.t1_1;iden_93.7;cov_0.937
g8319.t1_1	g1563.t1_1;iden_91.5;cov_0.915
g8320.t1_1	g1562.t1_1;iden_95.2;cov_0.952
g8321.t1_1	g1561.t1_1;iden_94.0;cov_0.940
g8322.t1_1	g1560.t1_1;iden_91.3;cov_0.913
g8323.t1_1	g1559.t1_1;iden_96.6;cov_0.966
g8324.t1_1	g1558.t1_1;iden_93.0;cov_0.930
g8325.t1_1	g1557.t1_1;iden_76.9;cov_0.769
g8326.t1_1	g1556.t1_1;iden_94.3;cov_0.943
g8327.t1_1	g1555.t1_1;iden_86.5;cov_0.865
g8328.t1_1	g1554.t1_1;iden_96.6;cov_0.966
g8329.t1_1	g1553.t1_1;iden_87.3;cov_0.873
g8330.t1_1	g1552.t1_1;iden_83.5;cov_0.835
g8331.t1_1	g1551.t1_1;iden_76.5;cov_0.765
g8332.t1_1	g1550.t1_1;iden_89.0;cov_0.890
g8333.t1_1	g1549.t1_1;iden_93.6;cov_0.936
g8334.t1_1	g1548.t1_1;iden_92.8;cov_0.928
g8335.t1_1	g1547.t1_1;iden_84.2;cov_0.842
g8336.t1_1	g1546.t1_1;iden_96.3;cov_0.963
g8337.t1_1	g1545.t1_1;iden_91.8;cov_0.918
g8338.t1_1	g1544.t1_1;iden_81.2;cov_0.812
g8339.t1_1	g1543.t1_1;iden_83.4;cov_0.834
g8340.t1_1	g1542.t1_1;iden_94.2;cov_0.942
g8341.t1_1	g1541.t1_1;iden_92.9;cov_0.929
g8342.t1_1	g1540.t1_1;iden_89.6;cov_0.896	g4293.t1_1;iden_76.5;cov_0.765
g8343.t1_1	g1539.t1_1;iden_86.7;cov_0.867
g8344.t1_1	g1539.t1_1;iden_76.3;cov_0.763
g8345.t1_1	g1538.t1_1;iden_97.1;cov_0.971
g8346.t1_1	g1537.t1_1;iden_90.2;cov_0.902
g8347.t1_1	g1536.t1_1;iden_88.6;cov_0.886
g8348.t1_1	g1535.t1_1;iden_94.9;cov_0.949
g8349.t1_1	g1534.t1_1;iden_90.3;cov_0.903
g8350.t1_1	g1533.t1_1;iden_83.9;cov_0.839
g8351.t1_1	g1532.t1_1;iden_92.2;cov_0.922
g8352.t1_1	g1531.t1_1;iden_92.4;cov_0.924
g8353.t1_1	g1530.t1_1;iden_90.8;cov_0.908
g8354.t1_1	g1529.t1_1;iden_93.3;cov_0.933
g8355.t1_1	g1528.t1_1;iden_84.3;cov_0.843
g8356.t1_1	g1527.t1_1;iden_93.1;cov_0.931
g8357.t1_1	g1526.t1_1;iden_81.2;cov_0.812
g8358.t1_1	g1525.t1_1;iden_89.2;cov_0.892
g8359.t1_1	g1524.t1_1;iden_96.0;cov_0.960
g8360.t1_1	g1523.t1_1;iden_88.1;cov_0.881
g8361.t1_1	g1518.t1_1;iden_92.0;cov_0.920	g1519.t1_1;iden_88.2;cov_0.882	g1520.t1_1;iden_89.3;cov_0.893	g1521.t1_1;iden_90.6;cov_0.906	g1522.t1_1;iden_95.4;cov_0.954
g8362.t1_1	g1517.t1_1;iden_87.1;cov_0.871
g8363.t1_1	g1516.t1_1;iden_90.9;cov_0.909
g8364.t1_1	g1515.t1_1;iden_93.8;cov_0.938
g8365.t1_1	g1514.t1_1;iden_92.4;cov_0.924
g8366.t1_1	g1512.t1_1;iden_90.1;cov_0.901	g1513.t1_1;iden_92.6;cov_0.926
g8367.t1_1	g1511.t1_1;iden_84.8;cov_0.848
g8368.t1_1	g1208.t1_1;iden_83.3;cov_0.833	g1510.t1_1;iden_79.7;cov_0.797	g3360.t1_1;iden_75.0;cov_0.750	g3578.t1_1;iden_70.6;cov_0.706	g3578.t1_1;iden_91.7;cov_0.917	g7232.t1_1;iden_73.3;cov_0.733
g8369.t1_1	g1509.t1_1;iden_87.0;cov_0.870
g8370.t1_1	g1508.t1_1;iden_91.5;cov_0.915
g8371.t1_1	g1507.t1_1;iden_85.6;cov_0.856
g8372.t1_1	g1506.t1_1;iden_93.3;cov_0.933
g8373.t1_1	g1505.t1_1;iden_95.9;cov_0.959
g8374.t1_1	g1504.t1_1;iden_81.4;cov_0.814
g8375.t1_1	g1503.t1_1;iden_88.0;cov_0.880
g8376.t1_1	g1502.t1_1;iden_90.4;cov_0.904
g8377.t1_1	g1501.t1_1;iden_85.0;cov_0.850
g8378.t1_1	g1500.t1_1;iden_88.6;cov_0.886
g8379.t1_1	g1499.t1_1;iden_97.1;cov_0.971
g8380.t1_1	g1498.t1_1;iden_87.5;cov_0.875
g8381.t1_1	g1497.t1_1;iden_93.1;cov_0.931
g8382.t1_1	g1496.t1_1;iden_91.4;cov_0.914
g8383.t1_1	g1495.t1_1;iden_90.5;cov_0.905
g8384.t1_1	g1494.t1_1;iden_99.1;cov_0.991
g8385.t1_1	g1493.t1_1;iden_91.9;cov_0.919
g8386.t1_1	g1492.t1_1;iden_93.5;cov_0.935
g8387.t1_1	g1491.t1_1;iden_82.5;cov_0.825
g8388.t1_1	g1490.t1_1;iden_89.0;cov_0.890
g8389.t1_1	g1489.t1_1;iden_91.3;cov_0.913
g8390.t1_1	g1488.t1_1;iden_91.8;cov_0.918
g8391.t1_1	g1487.t1_1;iden_94.9;cov_0.949
g8392.t1_1	g1486.t1_1;iden_91.5;cov_0.915
g8393.t1_1	g1485.t1_1;iden_94.0;cov_0.940
g8394.t1_1	g1484.t1_1;iden_87.2;cov_0.872
g8395.t1_1	g1482.t1_1;iden_92.1;cov_0.921
g8396.t1_1	g1444.t1_1;iden_88.8;cov_0.888	g1481.t1_1;iden_94.9;cov_0.949	g3990.t1_1;iden_89.4;cov_0.894	g7425.t1_1;iden_85.9;cov_0.859	g8435.t1_1;iden_88.8;cov_0.888	g8821.t1_1;iden_87.5;cov_0.875
g8397.t1_1	g1480.t1_1;iden_94.0;cov_0.940
g8398.t1_1	g1479.t1_1;iden_84.4;cov_0.844
g8399.t1_1	g1478.t1_1;iden_91.0;cov_0.910
g8400.t1_1	g1477.t1_1;iden_84.2;cov_0.842
g8401.t1_1	g1476.t1_1;iden_81.2;cov_0.812
g8402.t1_1	g1475.t1_1;iden_72.4;cov_0.724
g8404.t1_1	g1474.t1_1;iden_74.5;cov_0.745
g8405.t1_1	g1473.t1_1;iden_92.8;cov_0.928
g8406.t1_1	g1472.t1_1;iden_88.3;cov_0.883
g8407.t1_1	g1471.t1_1;iden_91.0;cov_0.910
g8408.t1_1	g1470.t1_1;iden_81.8;cov_0.818
g8409.t1_1	g1469.t1_1;iden_92.5;cov_0.925
g8410.t1_1	g1468.t1_1;iden_100.0;cov_1.000
g8411.t1_1	g1467.t1_1;iden_84.8;cov_0.848
g8412.t1_1	g1467.t1_1;iden_82.6;cov_0.826
g8413.t1_1	g1466.t1_1;iden_90.1;cov_0.901
g8414.t1_1	g1465.t1_1;iden_93.0;cov_0.930
g8415.t1_1	g1464.t1_1;iden_83.6;cov_0.836
g8416.t1_1	g1463.t1_1;iden_97.5;cov_0.975
g8417.t1_1	g1462.t1_1;iden_89.3;cov_0.893
g8418.t1_1	g1461.t1_1;iden_85.5;cov_0.855
g8419.t1_1	g1460.t1_1;iden_94.8;cov_0.948
g8420.t1_1	g1459.t1_1;iden_96.6;cov_0.966
g8421.t1_1	g1458.t1_1;iden_85.3;cov_0.853
g8422.t1_1	g1457.t1_1;iden_95.2;cov_0.952
g8423.t1_1	g1456.t1_1;iden_80.5;cov_0.805	g3741.t1_1;iden_72.0;cov_0.720
g8424.t1_1	g1455.t1_1;iden_87.7;cov_0.877
g8425.t1_1	g1454.t1_1;iden_84.1;cov_0.841
g8426.t1_1	g1453.t1_1;iden_91.6;cov_0.916
g8427.t1_1	g1452.t1_1;iden_85.7;cov_0.857
g8428.t1_1	g1451.t1_1;iden_80.7;cov_0.807
g8429.t1_1	g1450.t1_1;iden_90.3;cov_0.903
g8430.t1_1	g1449.t1_1;iden_99.2;cov_0.992
g8431.t1_1	g1448.t1_1;iden_89.7;cov_0.897
g8432.t1_1	g1447.t1_1;iden_78.7;cov_0.787
g8433.t1_1	g1446.t1_1;iden_96.7;cov_0.967
g8434.t1_1	g1445.t1_1;iden_82.6;cov_0.826
g8435.t1_1	g1444.t1_1;iden_95.6;cov_0.956	g1481.t1_1;iden_88.6;cov_0.886	g3990.t1_1;iden_88.3;cov_0.883	g7425.t1_1;iden_82.8;cov_0.828	g8396.t1_1;iden_88.8;cov_0.888	g8821.t1_1;iden_85.6;cov_0.856
[truncated: 6,099 more rows]
[truncated: 12 more columns]
